# Supplementary material for: Genetic risk for hospitalization of African American patients with severe mental illness reveals HLA loci
Source: Front Psychiatry. 2024 Feb 26;15:1140376. doi: 10.3389/fpsyt.2024.1140376 (PMC10925622; doi:10.3389/fpsyt.2024.1140376)
Supplement: Supplementary file 1 [file DataSheet_1.zip]

Archive with 1 entries (1 files):
- SupplementalFigures_F_20204.docx
