# Supplementary material for: Genetic risk for hospitalization of African American patients with severe mental illness reveals HLA loci
Source: Front Psychiatry. 2024 Feb 26;15:1140376. doi: 10.3389/fpsyt.2024.1140376 (PMC10925622; doi:10.3389/fpsyt.2024.1140376)
Supplement: Supplementary file 2 [file Table_1.xlsx]

## Sheet: ST1
Supplementary Table 1. Prevalence of Psychiatric and Not-Psychiatric diseases in Severe Mental Cases and Controls.
	Controls	H-SMI
	N=4467	N=690
Schizophrenia			P<0.00001*
Controls	4639 (97.8%)	504 (73%)
Cases	59 (1.3%)	177 (25.7%)
Suicide Attempts			P<0.00001*
Controls	4132 (92.5%)	320 (46.4%)
Cases	298 (6.7%)	363 (52.6%)
Current PTSD			P<0.00001*
Controls	526 (11.8%)	67 (9.7%)
Cases	140 (3.1%)	55 (8.0%)
Lifetime PTSD			P<0.0001*
Controls	354 (7.9%)	36 (5.2%)
Cases	312 (7.0%)	86 (12.5%)
SCIDa Alcohol			P=0.09
Controls	219 (4.9%)	43 (6.2%)
Cases	155 (3.5%)	46 (6.7%)
Current MDD			P=0.008
Controls	539 (12.1%)	85 (12.3%)
Cases	117 (2.6%)	34 (4.9%)
Lifetime MDD			P=0.0002*
Controls	232 (5.2%)	35 (5.1%)
Cases	142 (3.2%)	53 (7.7%)
LIFE DRUGS			P=0.0006*
Controls	424 (9.5%)	57 (8.3%)
Cases	250 (5.6%)	66 (9.6%)
SCIDa BP			P=0.02
Controls	366 (8.2%)	79 (11.4%)
Cases	14 (0.3%)	9 (1.3%)
Full/Complete Controlsb	3053
*Bonferroni Corrected p-value =0.05/11=0.0045)
Full/Complete Controlsb individuals with no specific psychiatric diagnosis (full/ complete controls)
Significance was assessed with two-tailed Fisher Exact test.
To note some of these categories such asthma, diabetes or bipolar have a been assessed a limited number of people so inferring should be taken with caution.
aStructured Clinical Interview for DSM-IV Disorders.
NOTE: Percent are calculated based on Total Number of Cases and Controls. It does not add at 100% because some phenotype were missing

## Sheet: ST2
Supplementary Table 2. Phenotypical Associations among the different psychiatric traits, and H-SMI
Trait1	Trait2	R-Association	P-Value	Method	Complete_obs*_pairs
H-SMI	H-SMI	1	0	cramersV	5157
H-SMI	SCZ	0.6769	6.03343e-178	cramersV	5109
H-SMI	Suicide	0.6167	1.88119e-247	cramersV	5113
H-SMI	BDI totalscore	0.245353	8.29628e-65	anova	4657
H-SMI	PSS	0.238656	9.76224e-62	anova	4690
H-SMI	Hyperarousal	0.232259	2.33564e-58	anova	4680
H-SMI	Avoidance	0.226839	4.52523e-56	anova	4714
H-SMI	Intrusive	0.175731	1.02236e-33	anova	4672
H-SMI	BDI Cat	0.1591	2.34463e-52	cramersV	4657
H-SMI	Lifetime MDD	0.01533	0.000229574	cramersV	462
H-SMI	Lifetime Alcohol	0.01523	0.102461	cramersV	463
H-SMI	Lifetime Drugs	0.01493	0.0261004	cramersV	466
H-SMI	Current MDD	0.01206	0.0007857	cramersV	444
H-SMI	Current PTSD	0.002418	2.89594e-08	cramersV	788
H-SMI	Lifetime PTSD	0.002418	2.55406e-06	cramersV	788
Suicide	Suicide	1	0	cramersV	5142
Suicide	H-SMI	0.6167	1.88119e-247	cramersV	5113
Suicide	SCZ	0.5779	5.4981e-68	cramersV	5089
Suicide	BDI totalscore	0.302235	1.73272e-98	anova	4634
Suicide	PSS	0.283957	2.83539e-87	anova	4667
Suicide	Hyperarousal	0.271657	1.28055e-79	anova	4659
Suicide	Avoidance	0.267072	2.0348e-77	anova	4690
Suicide	Intrusive	0.220223	3.6189e-52	anova	4649
Suicide	BDI Cat	0.1045	7.39348e-69	cramersV	4634
Suicide	Current MDD	0.01945	1.06068e-06	cramersV	441
Suicide	Lifetime MDD	0.0173	6.85541e-12	cramersV	460
Suicide	Lifetime Alcohol	0.01719	0.000246652	cramersV	461
Suicide	Lifetime Drugs	0.01685	0.000147189	cramersV	464
Suicide	Current PTSD	0.007146	1.23111e-12	cramersV	787
Suicide	Lifetime PTSD	0.007146	4.15191e-11	cramersV	787
SCZ	SCZ	1	0	cramersV	5128
SCZ	H-SMI	0.6769	6.03343e-178	cramersV	5109
SCZ	Suicide	0.5779	5.4981e-68	cramersV	5089
SCZ	PSS	0.176214	7.80737e-34	anova	4663
SCZ	Hyperarousal	0.167328	1.448e-30	anova	4653
SCZ	Avoidance	0.157914	1.49261e-27	anova	4687
SCZ	BDI totalscore	0.152277	2.04251e-25	anova	4629
SCZ	Intrusive	0.149747	1.05527e-24	anova	4645
SCZ	BDI Cat	0.1301	9.26012e-18	cramersV	4629
SCZ	Current MDD	0.02189	1	cramersV	439
SCZ	Lifetime MDD	0.01957	0.200887	cramersV	458
SCZ	Lifetime Alcohol	0.01945	0.339583	cramersV	459
SCZ	Lifetime Drugs	0.0191	0.466546	cramersV	462
SCZ	Current PTSD	0.003635	0.569873	cramersV	784
SCZ	Lifetime PTSD	0.003635	0.163631	cramersV	784
BDI Cat	BDI Cat	1	0	cramersV	4704
BDI Cat	BDI totalscore	0.835054	0	anova	4704
BDI Cat	PSS	0.587748	0	anova	4511
BDI Cat	Hyperarousal	0.575349	0	anova	4504
BDI Cat	Avoidance	0.530688	0	anova	4517
BDI Cat	Intrusive	0.471866	4.05499e-248	anova	4496
BDI Cat	H-SMI	0.1591	2.34463e-52	cramersV	4657
BDI Cat	SCZ	0.1301	9.26012e-18	cramersV	4629
BDI Cat	Suicide	0.1045	7.39348e-69	cramersV	4634
BDI Cat	Current PTSD	0.08838	3.5366e-27	cramersV	769
BDI Cat	Lifetime PTSD	0.08838	1.75732e-21	cramersV	769
BDI Cat	Lifetime MDD	0.05438	9.1275e-13	cramersV	449
BDI Cat	Lifetime Drugs	0.05289	0.0842957	cramersV	452
BDI Cat	Lifetime Alcohol	0.05237	0.147529	cramersV	449
BDI Cat	Current MDD	0.05102	2.68373e-15	cramersV	430
BDI totalscore	BDI totalscore	1	0	correlation	4704
BDI totalscore	BDI Cat	0.835054	0	anova	4704
BDI totalscore	PSS	0.670363	0	correlation	4511
BDI totalscore	Hyperarousal	0.662157	0	correlation	4504
BDI totalscore	Avoidance	0.597509	0	correlation	4517
BDI totalscore	Intrusive	0.539733	0	correlation	4496
BDI totalscore	Current MDD	0.486914	5.56218e-27	anova	430
BDI totalscore	Current PTSD	0.468879	2.73596e-43	anova	769
BDI totalscore	Lifetime PTSD	0.407402	4.15489e-32	anova	769
BDI totalscore	Lifetime MDD	0.383709	3.37059e-17	anova	449
BDI totalscore	Suicide	0.302235	1.73272e-98	anova	4634
BDI totalscore	H-SMI	0.245353	8.29628e-65	anova	4657
BDI totalscore	SCZ	0.152277	2.04251e-25	anova	4629
BDI totalscore	Lifetime Drugs	0.112965	0.0162744	anova	452
BDI totalscore	Lifetime Alcohol	0.0418967	0.375785	anova	449
PSS	PSS	1	0	correlation	4738
PSS	Avoidance	0.918221	0	correlation	4738
PSS	Hyperarousal	0.896864	0	correlation	4727
PSS	Intrusive	0.849581	0	correlation	4720
PSS	BDI totalscore	0.670363	0	correlation	4511
PSS	BDI Cat	0.587748	0	anova	4511
PSS	Current PTSD	0.496878	9.33564e-49	anova	762
PSS	Lifetime PTSD	0.471486	1.97164e-43	anova	762
PSS	Current MDD	0.392523	2.50595e-17	anova	431
PSS	Lifetime MDD	0.38734	1.6017e-17	anova	449
PSS	Suicide	0.283957	2.83539e-87	anova	4667
PSS	H-SMI	0.238656	9.76224e-62	anova	4690
PSS	Lifetime Drugs	0.184014	8.31899e-05	anova	452
PSS	SCZ	0.176214	7.80737e-34	anova	4663
PSS	Lifetime Alcohol	0.0801119	0.0899738	anova	449
Avoidance	Avoidance	1	0	correlation	4763
Avoidance	PSS	0.918221	0	correlation	4738
Avoidance	Intrusive	0.732445	0	correlation	4720
Avoidance	Hyperarousal	0.713286	0	correlation	4727
Avoidance	BDI totalscore	0.597509	0	correlation	4517
Avoidance	BDI Cat	0.530688	0	anova	4517
Avoidance	Current PTSD	0.42189	2.77824e-34	anova	763
Avoidance	Lifetime PTSD	0.420434	4.91581e-34	anova	763
Avoidance	Lifetime MDD	0.335438	2.69639e-13	anova	450
Avoidance	Current MDD	0.335313	8.22193e-13	anova	432
Avoidance	Suicide	0.267072	2.0348e-77	anova	4690
Avoidance	H-SMI	0.226839	4.52523e-56	anova	4714
Avoidance	Lifetime Drugs	0.18213	9.68502e-05	anova	453
Avoidance	SCZ	0.157914	1.49261e-27	anova	4687
Avoidance	Lifetime Alcohol	0.114064	0.0154844	anova	450
Hyperarousal	Hyperarousal	1	0	correlation	4728
Hyperarousal	PSS	0.896864	0	correlation	4727
Hyperarousal	Avoidance	0.713286	0	correlation	4727
Hyperarousal	Intrusive	0.671165	0	correlation	4712
Hyperarousal	BDI totalscore	0.662157	0	correlation	4504
Hyperarousal	BDI Cat	0.575349	0	anova	4504
Hyperarousal	Current PTSD	0.481153	3.54774e-45	anova	758
Hyperarousal	Lifetime PTSD	0.425237	1.22304e-34	anova	758
Hyperarousal	Lifetime MDD	0.394922	3.58093e-18	anova	448
Hyperarousal	Current MDD	0.371312	1.6688e-15	anova	430
Hyperarousal	Suicide	0.271657	1.28055e-79	anova	4659
Hyperarousal	H-SMI	0.232259	2.33564e-58	anova	4680
Hyperarousal	Lifetime Drugs	0.178996	0.000132564	anova	451
Hyperarousal	SCZ	0.167328	1.448e-30	anova	4653
Hyperarousal	Lifetime Alcohol	0.0512897	0.278685	anova	448
Intrusive	Intrusive	1	0	correlation	4720
Intrusive	PSS	0.849581	0	correlation	4720
Intrusive	Avoidance	0.732445	0	correlation	4720
Intrusive	Hyperarousal	0.671165	0	correlation	4712
Intrusive	BDI totalscore	0.539733	0	correlation	4496
Intrusive	BDI Cat	0.471866	4.05499e-248	anova	4496
Intrusive	Current PTSD	0.432839	5.27346e-36	anova	759
Intrusive	Lifetime PTSD	0.417072	2.66978e-33	anova	759
Intrusive	Current MDD	0.35382	4.56216e-14	anova	428
Intrusive	Lifetime MDD	0.307775	3.06284e-11	anova	446
Intrusive	Suicide	0.220223	3.6189e-52	anova	4649
Intrusive	H-SMI	0.175731	1.02236e-33	anova	4672
Intrusive	SCZ	0.149747	1.05527e-24	anova	4645
Intrusive	Lifetime Drugs	0.124986	0.00801521	anova	449
Intrusive	Lifetime Alcohol	0.0335277	0.480018	anova	446
Current MDD	Current MDD	1	2.51121e-99	cramersV	454
Current PTSD	Current PTSD	1	4.7547e-175	cramersV	801
Current MDD	Lifetime MDD	0.9754	3.10689e-31	cramersV	453
Current MDD	Lifetime Drugs	0.9709	0.0308622	cramersV	453
Current MDD	Lifetime Alcohol	0.9695	0.0916094	cramersV	451
Current MDD	Current PTSD	0.6742	2.3652e-20	cramersV	427
Current MDD	Lifetime PTSD	0.6742	8.28116e-15	cramersV	427
Current MDD	BDI totalscore	0.486914	5.56218e-27	anova	430
Current MDD	PSS	0.392523	2.50595e-17	anova	431
Current MDD	Hyperarousal	0.371312	1.6688e-15	anova	430
Current MDD	Intrusive	0.35382	4.56216e-14	anova	428
Current MDD	Avoidance	0.335313	8.22193e-13	anova	432
Current MDD	BDI Cat	0.05102	2.68373e-15	cramersV	430
Current MDD	SCZ	0.02189	1	cramersV	439
Current MDD	Suicide	0.01945	1.06068e-06	cramersV	441
Current MDD	H-SMI	0.01206	0.0007857	cramersV	444
Lifetime MDD	Lifetime MDD	1	5.51461e-104	cramersV	473
Lifetime MDD	Lifetime Drugs	0.9931	2.58641e-06	cramersV	472
Lifetime MDD	Lifetime Alcohol	0.9896	0.00266223	cramersV	469
Lifetime MDD	Current MDD	0.9754	3.10689e-31	cramersV	453
Lifetime MDD	Current PTSD	0.6824	6.50106e-13	cramersV	441
Lifetime MDD	Lifetime PTSD	0.6824	1.66151e-17	cramersV	441
Lifetime MDD	Hyperarousal	0.394922	3.58093e-18	anova	448
Lifetime MDD	PSS	0.38734	1.6017e-17	anova	449
Lifetime MDD	BDI totalscore	0.383709	3.37059e-17	anova	449
Lifetime MDD	Avoidance	0.335438	2.69639e-13	anova	450
Lifetime MDD	Intrusive	0.307775	3.06284e-11	anova	446
Lifetime MDD	BDI Cat	0.05438	9.1275e-13	cramersV	449
Lifetime MDD	SCZ	0.01957	0.200887	cramersV	458
Lifetime MDD	Suicide	0.0173	6.85541e-12	cramersV	460
Current PTSD	Lifetime PTSD	1	3.04201e-58	cramersV	801
Current PTSD	Lifetime Drugs	0.686	0.000124955	cramersV	445
Current PTSD	Lifetime Alcohol	0.6851	0.143213	cramersV	443
Current PTSD	Lifetime MDD	0.6824	6.50106e-13	cramersV	441
Current PTSD	Current MDD	0.6742	2.3652e-20	cramersV	427
Current PTSD	PSS	0.496878	9.33564e-49	anova	762
Current PTSD	Hyperarousal	0.481153	3.54774e-45	anova	758
Current PTSD	BDI totalscore	0.468879	2.73596e-43	anova	769
Current PTSD	Intrusive	0.432839	5.27346e-36	anova	759
Current PTSD	Avoidance	0.42189	2.77824e-34	anova	763
Current PTSD	BDI Cat	0.08838	3.5366e-27	cramersV	769
Current PTSD	Suicide	0.007146	1.23111e-12	cramersV	787
Current PTSD	SCZ	0.003635	0.569873	cramersV	784
Current PTSD	H-SMI	0.002418	2.89594e-08	cramersV	788
Lifetime PTSD	Current PTSD	1	3.04201e-58	cramersV	801
Lifetime PTSD	Lifetime PTSD	1	2.41693e-175	cramersV	801
Lifetime PTSD	Lifetime Drugs	0.686	0.000383989	cramersV	445
Lifetime PTSD	Lifetime Alcohol	0.6851	0.0363679	cramersV	443
Lifetime PTSD	Lifetime MDD	0.6824	1.66151e-17	cramersV	441
Lifetime PTSD	Current MDD	0.6742	8.28116e-15	cramersV	427
Lifetime PTSD	PSS	0.471486	1.97164e-43	anova	762
Lifetime PTSD	Hyperarousal	0.425237	1.22304e-34	anova	758
Lifetime PTSD	Avoidance	0.420434	4.91581e-34	anova	763
Lifetime PTSD	Intrusive	0.417072	2.66978e-33	anova	759
Lifetime PTSD	BDI totalscore	0.407402	4.15489e-32	anova	769
Lifetime PTSD	BDI Cat	0.08838	1.75732e-21	cramersV	769
Lifetime MDD	H-SMI	0.01533	0.000229574	cramersV	462
Lifetime PTSD	Suicide	0.007146	4.15191e-11	cramersV	787
Lifetime PTSD	SCZ	0.003635	0.163631	cramersV	784
Lifetime PTSD	H-SMI	0.002418	2.55406e-06	cramersV	788
Lifetime Alcohol	Lifetime Alcohol	1	3.29645e-104	cramersV	474
Lifetime Alcohol	Lifetime Drugs	0.9965	1.78298e-19	cramersV	474
Lifetime Alcohol	Lifetime MDD	0.9896	0.00266223	cramersV	469
Lifetime Alcohol	Current MDD	0.9695	0.0916094	cramersV	451
Lifetime Alcohol	Current PTSD	0.6851	0.143213	cramersV	443
Lifetime Alcohol	Lifetime PTSD	0.6851	0.0363679	cramersV	443
Lifetime Alcohol	Avoidance	0.114064	0.0154844	anova	450
Lifetime Alcohol	PSS	0.0801119	0.0899738	anova	449
Lifetime Alcohol	BDI Cat	0.05237	0.147529	cramersV	449
Lifetime Alcohol	Hyperarousal	0.0512897	0.278685	anova	448
Lifetime Alcohol	BDI totalscore	0.0418967	0.375785	anova	449
Lifetime Alcohol	Intrusive	0.0335277	0.480018	anova	446
Lifetime Alcohol	SCZ	0.01945	0.339583	cramersV	459
Lifetime Alcohol	Suicide	0.01719	0.000246652	cramersV	461
Lifetime Alcohol	H-SMI	0.01523	0.102461	cramersV	463
Lifetime Drugs	Lifetime Drugs	1	7.26355e-105	cramersV	477
Lifetime Drugs	Lifetime Alcohol	0.9965	1.78298e-19	cramersV	474
Lifetime Drugs	Lifetime MDD	0.9931	2.58641e-06	cramersV	472
Lifetime Drugs	Current MDD	0.9709	0.0308622	cramersV	453
Lifetime Drugs	Current PTSD	0.686	0.000124955	cramersV	445
Lifetime Drugs	Lifetime PTSD	0.686	0.000383989	cramersV	445
Lifetime Drugs	PSS	0.184014	8.31899e-05	anova	452
Lifetime Drugs	Avoidance	0.18213	9.68502e-05	anova	453
Lifetime Drugs	Hyperarousal	0.178996	0.000132564	anova	451
Lifetime Drugs	Intrusive	0.124986	0.00801521	anova	449
Lifetime Drugs	BDI totalscore	0.112965	0.0162744	anova	452
Lifetime Drugs	BDI Cat	0.05289	0.0842957	cramersV	452
Lifetime Drugs	SCZ	0.0191	0.466546	cramersV	462
Lifetime Drugs	Suicide	0.01685	0.000147189	cramersV	464
Lifetime Drugs	H-SMI	0.01493	0.0261004	cramersV	466
Complete_Obs: Compleate observation;number of pairs with complete data for this correlation analyses
PSS	PTSD symptom severity (PSS) was measured using the 17-item self-report scale
BDI	Beck Depression Inventory

## Sheet: ST3
Supplementary Table 3. Genetic correlation among psychiatric traits and H-SMI.
Trait 1	Trait1 N	Trait 2	Trait2 N	P-VALUE*	rg**	SE
H-SMI	690 cases and 4467 controls for trait #1	BDI	1356 cases and 3301 controls for trait #2	<0.00001	1	0.350043
H-SMI	690 cases and 4467 controls for trait #1	Current PTSD	195 cases and 593 controls for trait #2	0.00095902	1	5.71972
H-SMI	690 cases and 4467 controls for trait #1	Lifetimetime PTSD	398 cases and 390 controls for trait #2	0.044975	1	10.4116
H-SMI	690 cases and 4467 controls for trait #1	SCID Lifetime DRUGS	210 cases and 256 controls for trait #2	0.010646	0.80832	2.47161
H-SMI	690 cases and 4467 controls for trait #1	SCID Alcohol	201 cases and 262 controls for trait #2	0.033216	0.267772	0.256707
H-SMI	690 cases and 4467 controls for trait #1	Lifetimetime MDD	195 cases and 267 controls for trait #2	0.5	1	22.9253
H-SMI	690 cases and 4467 controls for trait #1	Suicide	661 cases and 4452 controls for trait #2	<0.00001	1	0.138782
Suicide	661 cases and 4452 controls for trait #1	BDI	1356 cases and 3301 controls for trait #2	0.5	1	63748.2
Suicide	661 cases and 4452 controls for trait #1	Current PTSD	195 cases and 593 controls for trait #2	3.059e-11	1	0.425166
Suicide	661 cases and 4452 controls for trait #1	Lifetimetime PTSD	398 cases and 390 controls for trait #2	1.2912e-08	1	0.653499
Suicide	661 cases and 4452 controls for trait #1	SCID CURRENT MDD	82 cases and 362 controls for trait #2	0.31484	1	76.1782
Suicide	661 cases and 4452 controls for trait #1	SCID Lifetime DRUGS	210 cases and 256 controls for trait #2	0.00059233	0.867866	0.678627
Suicide	661 cases and 4452 controls for trait #1	SCID Alcohol	201 cases and 262 controls for trait #2	0.00043926	0.722801	0.600209
Suicide	661 cases and 4452 controls for trait #1	Lifetimetime MDD	195 cases and 267 controls for trait #2	0.5	1	88.283
BDI	1356 cases and 3301 controls for trait #1	SCID CURRENT MDD	82 cases and 362 controls for trait #2	0.00058702	1	8.22328
BDI	1356 cases and 3301 controls for trait #1	SCID Lifetime DRUGS	210 cases and 256 controls for trait #2	0.038117	0.852336	3.90692
BDI	1356 cases and 3301 controls for trait #1	SCID Alcohol	201 cases and 262 controls for trait #2	0.055209	0.22816	0.208006
BDI	1356 cases and 3301 controls for trait #1	Lifetimetime MDD	195 cases and 267 controls for trait #2	1.224e-13	1	0.736668
Current PTSD	195 cases and 593 controls for trait #1	SCID CURRENT MDD	82 cases and 362 controls for trait #2	0.5	1	232492
Current PTSD	195 cases and 593 controls for trait #1	SCID CURRENT MDD	82 cases and 362 controls for trait #2	0.5	1	232492
Current PTSD	195 cases and 593 controls for trait #1	SCID Alcohol	201 cases and 262 controls for trait #2	0.5	1	21.3714
SCID Alcohol	201 cases and 262 controls for trait #1	SCID Lifetime DRUGS	210 cases and 256 controls for trait #2	<0.00001	1	2.58403
Life time MDD	195 cases and 267 controls for trait #1	SCID Lifetime DRUGS	210 cases and 256 controls for trait #2	1.7032e-06	1	4.68268
Life time MDD	195 cases and 267 controls for trait #1	SCID Alcohol	201 cases and 262 controls for trait #2	0.00076866	0.268877	0.328842
* One-tailed test
**rg=genetic correlation (denoted is the proportion of variance that two traits share due to genetic causes)
NOTE: large SE indicates that the results are unstable, due to the low sample size of the different traits; results should be consider with caution.
Additional some combinations of traits were not infered due to sample sice issues.

## Sheet: ST4
Supplementary Table 4. Genome wide suggestive association with H-SMI (p<10E-6) in the entire dataset and separately by sex.
SNP	CHR	BP	A1	N-Sample Size	OR	SE	L95	U95	P	NearestGeneDist	NearestGenes	Dataset
rs362514	chr6*	29507310	T	5159	1.399	0.0588	1.247	1.57	1.092e-08	-746	GPR53P**/UBD/FAT10**/UBD/FAT10	Entire cohort
rs2223611	chr6*	29504206	A	5159	1.388	0.05868	1.237	1.557	2.297e-08	1274	GPR53P**/UBD/FAT10**/UBD/FAT10	Entire cohort
rs1233410	chr6*	29515494	C	5159	1.384	0.05868	1.233	1.552	3.126e-08	-5501	OR2I1P	Entire cohort
rs9521945	chr13	111448374	A	4705	1.514	0.07684	1.303	1.761	6.646e-08	13648	LINC00567	Entire cohort
rs6657877	chr1	12320949	G	5134	1.523	0.07921	1.304	1.778	1.113e-07	30826	VPS13D	Entire cohort
rs446198	chr6*	29507426	T	5102	1.396	0.06306	1.234	1.58	1.195e-07	-862	GPR53P**/UBD/FAT10**/UBD/FAT10	Entire cohort
rs73305449	chr12	54136144	G	4921	1.702	0.1016	1.394	2.077	1.687e-07	8086	RP11-686F15.3	Entire cohort
rs60771497	chr1	12320273	A	5152	1.512	0.0791	1.295	1.766	1.701e-07	30150	VPS13D	Entire cohort
rs419957	chr6*	29505769	C	5154	1.39	0.06337	1.228	1.574	1.988e-07	-289	GPR53P**/UBD/FAT10**/UBD/FAT10	Entire cohort
rs9521944	chr13	111448347	G	4724	1.483	0.07589	1.278	1.721	2.091e-07	13675	LINC00567	Entire cohort
rs72864994	chr1	12329511	G	5121	1.5	0.07863	1.286	1.75	2.482e-07	39388	VPS13D	Entire cohort
rs387659	chr6*	29516180	G	5159	1.351	0.05839	1.205	1.515	2.558e-07	-4815	OR2I1P	Entire cohort
rs426595	chr6*	29512482	A	5159	1.381	0.06306	1.22	1.563	3.091e-07	-5918	GPR53P**/UBD/FAT10**/UBD/FAT10	Entire cohort
rs17037973	chr1	12359872	T	5132	1.57	0.0883	1.32	1.866	3.298e-07	535	VPS13D	Entire cohort
rs7546794	chr1	12336147	C	5159	1.586	0.09081	1.327	1.894	3.853e-07	46024	VPS13D	Entire cohort
rs2745408	chr6*	29501920	G	5138	1.38	0.06369	1.218	1.563	4.355e-07	575	LINC01015	Entire cohort
rs144275028	chr1	12370292	GCA	5118	1.505	0.08099	1.284	1.764	4.479e-07	10955	VPS13D	Entire cohort
rs183313357	chr1	33012056	A	5057	2.078	0.1449	1.564	2.76	4.52e-07	7027	ZBTB8A	Entire cohort
rs73305452	chr12	54137477	C	4924	1.671	0.1023	1.367	2.042	5.201e-07	6753	RP11-686F15.3	Entire cohort
rs398616	chr6*	29514230	T	5151	1.371	0.06301	1.212	1.551	5.522e-07	-6765	OR2I1P	Entire cohort
rs72866686	chr1	12393005	C	5141	1.55	0.08767	1.306	1.841	5.666e-07	-5040	VPS13D	Entire cohort
rs394075	chr6*	29510901	T	5157	1.371	0.06313	1.212	1.552	5.756e-07	-4337	GPR53P**/UBD/FAT10**/UBD/FAT10	Entire cohort
rs61572633	chr1	12367838	T	5121	1.556	0.0886	1.308	1.851	6.073e-07	8501	VPS13D	Entire cohort
rs1233419	chr6*	29504513	T	5156	1.369	0.06299	1.21	1.549	6.173e-07	967	GPR53P**/UBD/FAT10**/UBD/FAT10	Entire cohort
rs79116215	chr1	12385164	T	5125	1.669	0.1028	1.364	2.041	6.373e-07	-12881	VPS13D	Entire cohort
rs72866671	chr1	12384730	T	5118	1.556	0.08879	1.307	1.851	6.467e-07	13148	VPS13D	Entire cohort
rs199995207m	chr12	3215937	G	4593	1.525	0.08518	1.29	1.802	7.285e-07	29395	TSPAN9	Entire cohort
rs72866631	chr1	12360771	C	5114	1.504	0.08247	1.28	1.768	7.446e-07	1434	VPS13D	Entire cohort
rs145251288	chr1	12352388	C	5094	1.49	0.08055	1.272	1.744	7.496e-07	15211	VPS13D	Entire cohort
rs201713041	chr12	3215919	AGAGT	4617	1.524	0.08523	1.289	1.801	7.682e-07	29377	TSPAN9	Entire cohort
rs61422677	chr12	3215475	T	4616	1.522	0.08508	1.288	1.798	7.886e-07	28933	TSPAN9	Entire cohort
rs60133296	chr12	3215487	G	4616	1.522	0.08508	1.288	1.798	7.886e-07	28945	TSPAN9	Entire cohort
rs9521946	chr13	111448398	T	4583	1.456	0.07612	1.254	1.69	8.166e-07	13624	LINC00567	Entire cohort
rs112824373	chr1	173920468	CG	5132	2.725	0.2037	1.828	4.062	8.555e-07	-12920	RC3H1	Entire cohort
rs139901525	chr1	173912685	C	5157	2.722	0.2036	1.826	4.057	8.769e-07	-5137	RC3H1	Entire cohort
rs114370266	chr1	173918347	C	5157	2.722	0.2036	1.826	4.057	8.769e-07	-10799	RC3H1	Entire cohort
chr1:173938874	chr1	173938874	T	5157	2.722	0.2036	1.826	4.057	8.769e-07	23328	RC3H1	Entire cohort
rs66661557	chr20	12632600	A	5011	1.727	0.1111	1.389	2.147	8.839e-07	213249	RP5-1069C8.2	Entire cohort
rs525305	chr11	102260200	G	5159	1.332	0.05861	1.188	1.495	9.719e-07	6862	TMEM123	Entire cohort
rs72866615	chr1	12341528	C	5127	1.473	0.07939	1.261	1.721	1.049e-06	4351	VPS13D	Entire cohort
rs12565969	chr1	12342681	A	5126	1.472	0.07931	1.26	1.72	1.082e-06	5504	VPS13D	Entire cohort
rs369980710	chr16	16177611	TG	5140	2.416	0.181	1.695	3.445	1.088e-06	7581	ABCC1	Entire cohort
rs115572034	chr22	49640257	A	5147	2.739	0.2068	1.826	4.108	1.103e-06	-30084	RPL35P8	Entire cohort
rs148132970	chr1	173847996	T	5140	2.651	0.2002	1.79	3.924	1.117e-06	-7778	ZBTB37	Entire cohort
rs376681	chr6*	29517093	G	5159	1.365	0.06395	1.204	1.548	1.125e-06	-3902	OR2I1P	Entire cohort
rs399166	chr6*	29519321	C	5159	1.365	0.06395	1.204	1.548	1.125e-06	-1674	OR2I1P	Entire cohort
rs453658	chr6*	29519848	G	5159	1.365	0.06395	1.204	1.548	1.125e-06	-1147	OR2I1P	Entire cohort
rs139308031	chr1	173878482	C	5147	2.69	0.2033	1.806	4.007	1.13e-06	-5536	SERPINC1	Entire cohort
chr12:3214938	chr12	3214938	A	4628	1.515	0.08538	1.282	1.791	1.134e-06	28396	TSPAN9	Entire cohort
rs73305443	chr12	54132304	T	4944	1.588	0.09513	1.318	1.914	1.148e-06	-10775	CALCOCO1	Entire cohort
rs36104152	chr1	12354175	G	5135	1.527	0.08709	1.288	1.812	1.155e-06	16998	VPS13D	Entire cohort
rs187031600	chr1	174417175	T	5154	2.732	0.2067	1.822	4.096	1.157e-06	82808	RABGAP1L	Entire cohort
rs75084601	chr12	3215759	C	4616	1.512	0.08511	1.28	1.787	1.175e-06	29217	TSPAN9	Entire cohort
rs139979832	chr17	4287905	T	5094	2.184	0.1608	1.594	2.993	1.182e-06	-17982	UBE2G1	Entire cohort
rs1233405	chr6*	29529754	A	5159	1.363	0.06391	1.202	1.545	1.273e-06	-6349	GABBR1	Entire cohort
chr16:16153694	chr16	16153694	CA	5071	2.4	0.1808	1.684	3.42	1.287e-06	49982	ABCC1	Entire cohort
rs34086688	chr14	72527088	C	4391	1.356	0.06285	1.198	1.533	1.294e-06	95580	RGS6	Entire cohort
rs115122841	chr13	101483456	T	5110	2.247	0.1674	1.619	3.119	1.315e-06	122878	NALCN-AS1	Entire cohort
chr12:3214936	chr12	3214936	G	4639	1.513	0.08569	1.279	1.79	1.329e-06	28394	TSPAN9	Entire cohort
rs80021376	chr12	54132449	G	4942	1.583	0.09515	1.314	1.908	1.365e-06	-10920	CALCOCO1	Entire cohort
rs60084055	chr1	12372331	A	5111	1.475	0.08054	1.26	1.728	1.381e-06	749	VPS13D	Entire cohort
rs115541780	chr2	14980187	C	5145	2.096	0.1533	1.552	2.83	1.381e-06	46583	AC068286.1	Entire cohort
rs142846133	chr1	173821013	A	5148	2.664	0.203	1.79	3.966	1.383e-06	-143	DARS2	Entire cohort
rs116552130	chr1	173823170	G	5148	2.664	0.203	1.79	3.966	1.383e-06	-3806	DARS2	Entire cohort
rs79382551	chr1	12471523	C	5132	1.634	0.1018	1.338	1.994	1.421e-06	1600	VPS13D	Entire cohort
rs60835496	chr12	3215714	G	4615	1.508	0.08523	1.276	1.782	1.426e-06	29172	TSPAN9	Entire cohort
rs138892772	chr1	173706968	G	5149	2.66	0.203	1.787	3.96	1.432e-06	22846	KLHL20	Entire cohort
rs190541222	chr1	173712208	C	5149	2.66	0.203	1.787	3.96	1.432e-06	28086	KLHL20	Entire cohort
rs183879195	chr1	173724441	T	5149	2.66	0.203	1.787	3.96	1.432e-06	-30444	KLHL20	Entire cohort
rs138154109	chr1	173760350	G	5149	2.66	0.203	1.787	3.96	1.432e-06	-335	RN7SKP160	Entire cohort
rs148215449	chr1	173771407	A	5149	2.66	0.203	1.787	3.96	1.432e-06	-1858	CENPL	Entire cohort
rs188302716	chr1	173781611	G	5149	2.66	0.203	1.787	3.96	1.432e-06	-1354	CENPL	Entire cohort
chr1:173781644	chr1	173781644	T	5149	2.66	0.203	1.787	3.96	1.432e-06	-1387	CENPL	Entire cohort
rs143918251	chr1	173786270	T	5149	2.66	0.203	1.787	3.96	1.432e-06	-6013	CENPL	Entire cohort
chr1:173794576	chr1	173794576	ATT	5149	2.66	0.203	1.787	3.96	1.432e-06	780	DARS2	Entire cohort
chr1:173795804	chr1	173795804	C	5149	2.66	0.203	1.787	3.96	1.432e-06	2008	DARS2	Entire cohort
rs143393416	chr1	12383025	C	5107	1.669	0.1063	1.355	2.055	1.436e-06	11443	VPS13D	Entire cohort
rs114827577	chr1	173866003	T	5148	2.659	0.203	1.787	3.959	1.441e-06	-6684	ZBTB37	Entire cohort
rs55941129	chr12	3215688	T	4616	1.507	0.08523	1.275	1.781	1.5e-06	29146	TSPAN9	Entire cohort
rs60772697	chr12	3217697	A	4612	1.508	0.08543	1.276	1.783	1.515e-06	31155	TSPAN9	Entire cohort
rs80185310	chr1	12448887	T	5107	1.632	0.1019	1.336	1.993	1.543e-06	21163	VPS13D	Entire cohort
rs139101438	chr15	24266497	T	5145	2.512	0.1918	1.725	3.659	1.553e-06	17915	PWRN4	Entire cohort
rs74057544	chr12	3216838	A	4618	1.507	0.08546	1.274	1.781	1.61e-06	30296	TSPAN9	Entire cohort
rs402528	chr6*	29524593	T	5157	1.359	0.06403	1.199	1.541	1.638e-06	-1188	GABBR1	Entire cohort
rs370731	chr6*	29524594	A	5157	1.359	0.06403	1.199	1.541	1.638e-06	-1189	GABBR1	Entire cohort
rs74057545	chr12	3216887	T	4615	1.506	0.08537	1.274	1.78	1.645e-06	30345	TSPAN9	Entire cohort
rs444013	chr6*	29523646	G	5159	1.359	0.06398	1.199	1.54	1.66e-06	-241	GABBR1	Entire cohort
rs116102717	chr1	12454899	C	5107	1.629	0.1019	1.334	1.989	1.687e-06	27175	VPS13D	Entire cohort
rs57828768	chr12	3215345	A	4625	1.502	0.08499	1.272	1.774	1.696e-06	28803	TSPAN9	Entire cohort
rs116146531	chr1	12449802	G	5106	1.629	0.1019	1.334	1.989	1.707e-06	22078	VPS13D	Entire cohort
chr16:75015529	chr16	75015529	TACAC	5041	1.962	0.1408	1.489	2.585	1.712e-06	3195	WDR59	Entire cohort
rs79937613	chr1	12456991	C	5126	1.627	0.1019	1.332	1.986	1.786e-06	29267	VPS13D	Entire cohort
rs72868210	chr1	12409800	C	5134	1.465	0.08005	1.253	1.714	1.803e-06	-24103	VPS13D	Entire cohort
rs78272495	chr1	12406929	G	5124	1.55	0.09182	1.294	1.855	1.833e-06	2008	VPS13D	Entire cohort
rs114909287	chr1	12474645	C	5134	1.625	0.1018	1.331	1.984	1.834e-06	-2235	VPS13D	Entire cohort
rs114525151	chr2	14923317	G	5098	1.853	0.1292	1.438	2.387	1.834e-06	103453	AC068286.1	Entire cohort
rs112580249	chr1	12385566	C	5134	1.465	0.08004	1.252	1.714	1.86e-06	-12479	VPS13D	Entire cohort
rs57412223	chr8	102177456	C	5108	1.427	0.07471	1.232	1.652	1.969e-06	1576	KB-1460A1.5	Entire cohort
rs76314308	chr1	12398413	G	5131	1.462	0.07997	1.25	1.71	2.072e-06	-35490	VPS13D	Entire cohort
rs74994250	chr1	12400579	C	5116	1.619	0.1016	1.327	1.976	2.112e-06	-33324	VPS13D	Entire cohort
rs150926554	chr6*	29520361	T	5154	1.355	0.0641	1.195	1.536	2.145e-06	-634	OR2I1P	Entire cohort
rs114307091	chr12	3212827	A	4673	1.487	0.08375	1.262	1.752	2.168e-06	26285	TSPAN9	Entire cohort
rs140811150	chr5	150630182	A	5148	2.074	0.1541	1.533	2.806	2.214e-06	-16259	GM2A	Entire cohort
rs11724	chr6*	29521319	C	5158	1.354	0.064	1.194	1.534	2.247e-06	318	OR2I1P	Entire cohort
rs61688146	chr12	3214857	A	4653	1.49	0.08437	1.263	1.758	2.258e-06	28315	TSPAN9	Entire cohort
rs74057533	chr12	3214864	T	4653	1.49	0.08437	1.263	1.758	2.258e-06	28322	TSPAN9	Entire cohort
rs145774358	chr1	12447629	A	5106	1.621	0.1022	1.327	1.98	2.287e-06	19905	VPS13D	Entire cohort
rs114692568	chr1	12447876	G	5106	1.621	0.1022	1.327	1.98	2.287e-06	20152	VPS13D	Entire cohort
rs908309	chr19	51714766	G	5092	1.876	0.1332	1.445	2.436	2.299e-06	-378	SIGLEC22P	Entire cohort
rs145522516	chr1	12388602	CT	5116	1.456	0.07953	1.246	1.702	2.319e-06	-9443	VPS13D	Entire cohort
rs138525319	chr15	24236454	G	5145	2.452	0.1901	1.69	3.56	2.361e-06	-12128	PWRN4	Entire cohort
rs80355201	chr1	12406112	C	5120	1.618	0.102	1.325	1.976	2.399e-06	1191	VPS13D	Entire cohort
rs56212183	chr12	3214891	C	4654	1.488	0.08436	1.261	1.755	2.479e-06	28349	TSPAN9	Entire cohort
rs2364601	chr14	78026557	A	4999	0.7206	0.06957	0.6288	0.8259	2.487e-06	-24615	SPTLC2	Entire cohort
rs74057531	chr12	3213918	C	4676	1.484	0.08378	1.259	1.748	2.49e-06	27376	TSPAN9	Entire cohort
rs57209305	chr12	3214278	T	4676	1.484	0.08378	1.259	1.748	2.49e-06	27736	TSPAN9	Entire cohort
rs60143555	chr12	3214379	C	4676	1.484	0.08378	1.259	1.748	2.49e-06	27837	TSPAN9	Entire cohort
rs59941056	chr12	3214455	T	4676	1.484	0.08378	1.259	1.748	2.49e-06	27913	TSPAN9	Entire cohort
rs61040517	chr12	3214506	C	4676	1.484	0.08378	1.259	1.748	2.49e-06	27964	TSPAN9	Entire cohort
rs56152649	chr12	3215315	C	4637	1.492	0.08496	1.263	1.762	2.49e-06	28773	TSPAN9	Entire cohort
rs61249689	chr12	3215196	T	4642	1.49	0.08473	1.262	1.759	2.537e-06	28654	TSPAN9	Entire cohort
rs17102368	chr12	54130757	G	4957	1.56	0.09456	1.296	1.878	2.555e-06	-9228	CALCOCO1	Entire cohort
rs76269460	chr1	12417094	G	5117	1.613	0.1018	1.322	1.97	2.639e-06	-16809	VPS13D	Entire cohort
rs75901135	chr1	12419040	C	5117	1.613	0.1018	1.322	1.97	2.639e-06	-14863	VPS13D	Entire cohort
rs17037983	chr1	12423704	G	5117	1.613	0.1018	1.322	1.97	2.639e-06	-10199	VPS13D	Entire cohort
rs78892280	chr1	187172562	A	5091	1.987	0.1465	1.491	2.648	2.748e-06	110589	LINC01036	Entire cohort
rs61230063	chr4	102012440	G	5042	0.5635	0.1224	0.4432	0.7163	2.792e-06	-8089	PPP3CA	Entire cohort
rs9939016	chr16	59802923	T	5129	2.249	0.1731	1.602	3.158	2.812e-06	-13993	APOOP5	Entire cohort
rs9326746	chr5	108091872	T	4679	1.328	0.06059	1.179	1.495	2.86e-06	7205	FER	Entire cohort
rs146093996	chr1	173606495	A	5147	2.572	0.202	1.731	3.821	2.928e-06	-27796	ANKRD45	Entire cohort
rs149575081	chr1	173619644	C	5147	2.572	0.202	1.731	3.821	2.928e-06	19357	ANKRD45	Entire cohort
rs77077648	chr11	3637270	C	4865	0.6524	0.09138	0.5454	0.7803	2.95e-06	6140	TRPC2	Entire cohort
rs7804666	chr7	147783541	G	5093	1.583	0.09821	1.305	1.919	2.952e-06	-334549	CNTNAP2	Entire cohort
rs186743014	chr1	174301581	T	5159	2.61	0.2053	1.746	3.903	2.953e-06	57344	RABGAP1L	Entire cohort
rs150013009	chr1	174306360	C	5159	2.61	0.2053	1.746	3.903	2.953e-06	-56923	RABGAP1L	Entire cohort
rs186716369	chr1	174312333	T	5159	2.61	0.2053	1.746	3.903	2.953e-06	-50950	RABGAP1L	Entire cohort
rs12284604	chr11	34749450	A	5142	2.318	0.1799	1.629	3.298	2.967e-06	-15002	RP4-743O11.1	Entire cohort
rs74057537	chr12	3215254	A	4640	1.486	0.08485	1.259	1.755	2.995e-06	28712	TSPAN9	Entire cohort
rs116702118	chr1	12410367	G	5117	1.612	0.1023	1.319	1.97	3.065e-06	-23536	VPS13D	Entire cohort
rs75257462	chr1	12462126	A	5123	1.473	0.08301	1.252	1.733	3.067e-06	1760	VPS13D	Entire cohort
rs74057530	chr12	3213452	C	4680	1.478	0.08376	1.254	1.742	3.099e-06	26910	TSPAN9	Entire cohort
rs73305435	chr12	54128702	T	5014	1.528	0.09088	1.279	1.826	3.103e-06	-7173	CALCOCO1	Entire cohort
rs61314476	chr1	12298858	A	5117	1.47	0.08263	1.25	1.728	3.131e-06	8735	VPS13D	Entire cohort
rs191998327m	chr18	12020178	TATTG	4985	2.588	0.204	1.735	3.86	3.141e-06	-7939	IMPA2	Entire cohort
rs79075849	chr1	12458264	G	5110	1.472	0.08295	1.251	1.732	3.151e-06	30540	VPS13D	Entire cohort
rs74057535	chr12	3215057	C	4645	1.484	0.08471	1.257	1.752	3.157e-06	28515	TSPAN9	Entire cohort
rs74057536	chr12	3215064	A	4645	1.484	0.08471	1.257	1.752	3.157e-06	28522	TSPAN9	Entire cohort
chr5:150616765	chr5	150616765	A	5130	2.049	0.154	1.515	2.771	3.182e-06	25055	GM2A	Entire cohort
chr2:168523123	chr2	168523123	T	5015	1.878	0.1353	1.441	2.449	3.191e-06	-35072	RNU7-148P	Entire cohort
rs79457328	chr1	12319245	T	5150	1.561	0.09571	1.294	1.883	3.28e-06	29122	VPS13D	Entire cohort
rs74550641	chr1	12391471	C	5125	1.607	0.102	1.316	1.963	3.295e-06	-6574	VPS13D	Entire cohort
rs114087654	chr1	12344265	A	5135	1.591	0.0999	1.308	1.935	3.352e-06	7088	VPS13D	Entire cohort
rs74349204	chr11	36243546	A	5116	1.949	0.1437	1.471	2.583	3.381e-06	-5433	LDLRAD3	Entire cohort
rs148541380	chr3	118087619	C	5150	2.555	0.202	1.72	3.796	3.423e-06	188896	RP11-384F7.1	Entire cohort
rs74057525	chr12	3213086	G	4681	1.474	0.08367	1.251	1.737	3.538e-06	26544	TSPAN9	Entire cohort
rs74057526	chr12	3213206	G	4681	1.474	0.08367	1.251	1.737	3.538e-06	26664	TSPAN9	Entire cohort
rs184248375	chr1	173651176	G	5144	2.585	0.2049	1.73	3.863	3.571e-06	-12175	ANKRD45	Entire cohort
rs79685598	chr1	12388113	A	5124	1.604	0.102	1.313	1.959	3.606e-06	-9932	VPS13D	Entire cohort
rs139379259	chr1	173674073	G	5148	2.584	0.2049	1.729	3.861	3.616e-06	-10006	KLHL20	Entire cohort
rs116474076	chr1	173689539	A	5148	2.584	0.2049	1.729	3.861	3.616e-06	4834	KLHL20	Entire cohort
chr17:26184	chr17	26184	G	4511	1.553	0.09507	1.289	1.871	3.622e-06	4777	DOC2B	Entire cohort
rs142817772	chr1	173667068	C	5147	2.583	0.2049	1.729	3.86	3.637e-06	-17011	KLHL20	Entire cohort
rs74057522	chr12	3212934	T	4683	1.473	0.08366	1.25	1.736	3.662e-06	26392	TSPAN9	Entire cohort
rs74057524	chr12	3212945	A	4683	1.473	0.08366	1.25	1.736	3.662e-06	26403	TSPAN9	Entire cohort
rs72864977	chr1	12319191	C	5130	1.402	0.07306	1.215	1.618	3.684e-06	29068	VPS13D	Entire cohort
chr1:173869914	chr1	173869914	C	5148	2.622	0.2083	1.743	3.944	3.721e-06	-2773	ZBTB37	Entire cohort
chr1:174086472	chr1	174086472	G	5159	2.58	0.2049	1.727	3.855	3.74e-06	-1734	RP11-160H22.5	Entire cohort
rs74057528	chr12	3213264	C	4681	1.472	0.08367	1.25	1.735	3.777e-06	26722	TSPAN9	Entire cohort
rs2509319	chr11	102233746	C	5133	1.481	0.08501	1.254	1.75	3.779e-06	274	BIRC2	Entire cohort
rs77073573	chr1	12471846	C	5130	1.466	0.08298	1.246	1.725	3.959e-06	1923	VPS13D	Entire cohort
rs141729744	chr5	50704158	C	5148	2.122	0.1632	1.541	2.922	3.997e-06	1292	HMGB1P47	Entire cohort
rs76134606	chr1	12381710	A	5103	1.612	0.1036	1.316	1.975	4.068e-06	10128	VPS13D	Entire cohort
rs1275852	chr11	102227250	A	5147	1.479	0.08497	1.252	1.747	4.08e-06	6545	BIRC2	Entire cohort
rs148079564	chr3	118029590	G	5148	2.527	0.2017	1.702	3.753	4.286e-06	246925	RP11-384F7.1	Entire cohort
rs202201377	chr11	102313835	GAA	5035	1.873	0.1366	1.433	2.448	4.319e-06	6348	TMEM123	Entire cohort
rs74057517	chr12	3212031	C	4688	1.469	0.08363	1.247	1.73	4.323e-06	25489	TSPAN9	Entire cohort
rs370269228	chr1	12399157	G	5091	1.49	0.08676	1.257	1.766	4.354e-06	-34746	VPS13D	Entire cohort
rs116421785	chr1	12391001	G	5124	1.596	0.1018	1.307	1.948	4.4e-06	-7044	VPS13D	Entire cohort
rs78861416	chr1	12406403	A	5116	1.515	0.09059	1.268	1.809	4.583e-06	1482	VPS13D	Entire cohort
rs75329045	chr5	50703131	T	5149	2.111	0.1631	1.533	2.905	4.638e-06	2319	HMGB1P47	Entire cohort
rs147829499	chr1	96300682	GT	4942	0.7456	0.0641	0.6576	0.8454	4.668e-06	-51413	AC092812.1	Entire cohort
rs79566132	chr1	12389953	C	5125	1.594	0.1018	1.305	1.946	4.699e-06	-8092	VPS13D	Entire cohort
rs77178942	chr1	12390159	C	5125	1.594	0.1018	1.305	1.946	4.699e-06	-7886	VPS13D	Entire cohort
rs74531539	chr1	12319176	A	5153	1.554	0.09632	1.287	1.877	4.701e-06	29053	VPS13D	Entire cohort
rs138468418	chr1	12440013	C	5100	1.465	0.08337	1.244	1.725	4.716e-06	12289	VPS13D	Entire cohort
rs72868208	chr1	12409603	T	5121	1.483	0.08611	1.253	1.756	4.735e-06	-24300	VPS13D	Entire cohort
rs115957525m	chr7	65968505	G	5156	2.093	0.1614	1.525	2.872	4.753e-06	1636	GS1-124K5.9	Entire cohort
rs149432270	chr1	12439884	G	5099	1.464	0.08337	1.244	1.724	4.781e-06	12160	VPS13D	Entire cohort
rs35946916	chr1	12302387	A	5110	1.452	0.08153	1.237	1.703	4.801e-06	12264	VPS13D	Entire cohort
rs79933713	chr12	3211487	G	4690	1.466	0.08361	1.244	1.727	4.824e-06	24945	TSPAN9	Entire cohort
rs116662805	chr6	50737905	A	5154	2.228	0.1752	1.58	3.141	4.861e-06	-2796	TFAP2D	Entire cohort
rs75448815	chr6	50741207	G	5154	2.228	0.1752	1.58	3.141	4.861e-06	506	TFAP2D	Entire cohort
rs138348247	chr16	59799053	C	5149	2.22	0.1745	1.577	3.125	4.907e-06	-10123	APOOP5	Entire cohort
rs9940037	chr16	59811696	G	5149	2.22	0.1745	1.577	3.125	4.907e-06	-22766	APOOP5	Entire cohort
rs12103384	chr16	59812322	T	5149	2.22	0.1745	1.577	3.125	4.907e-06	-23392	APOOP5	Entire cohort
rs28422771	chr16	59817494	A	5149	2.22	0.1745	1.577	3.125	4.907e-06	-28564	APOOP5	Entire cohort
rs9937377	chr16	59820437	A	5149	2.22	0.1745	1.577	3.125	4.907e-06	-31507	APOOP5	Entire cohort
rs114497881	chr16	59821178	T	5149	2.22	0.1745	1.577	3.125	4.907e-06	-32248	APOOP5	Entire cohort
rs139550398	chr16	59821228	A	5149	2.22	0.1745	1.577	3.125	4.907e-06	-32298	APOOP5	Entire cohort
rs9922769	chr16	59828963	A	5149	2.22	0.1745	1.577	3.125	4.907e-06	-40033	APOOP5	Entire cohort
rs9925627	chr16	59830623	C	5149	2.22	0.1745	1.577	3.125	4.907e-06	-41693	APOOP5	Entire cohort
chr6:50725164	chr6	50725164	C	5125	2.143	0.1669	1.545	2.973	4.944e-06	-15537	TFAP2D	Entire cohort
rs16899055	chr8	102169000	T	5159	1.42	0.07685	1.222	1.651	4.968e-06	10032	KB-1460A1.5	Entire cohort
rs523356	chr11	102247676	G	5146	1.474	0.08499	1.248	1.741	5.011e-06	-652	BIRC2	Entire cohort
rs17037915	chr1	12316079	G	5154	1.552	0.09632	1.285	1.875	5.015e-06	-1933	VPS13D	Entire cohort
rs146772245	chr1	12394885	G	5136	1.483	0.08638	1.252	1.757	5.029e-06	-3160	VPS13D	Entire cohort
rs72866689	chr1	12394694	C	5135	1.483	0.08639	1.252	1.756	5.099e-06	-3351	VPS13D	Entire cohort
rs138207069m	chr3	118215900	A	5134	1.698	0.1163	1.352	2.132	5.305e-06	60615	RP11-384F7.1	Entire cohort
rs73322510	chr5	173743768	A	4913	1.559	0.09759	1.288	1.888	5.364e-06	-12846	CTC-430J12.2	Entire cohort
rs76094748	chr16	65966615	A	5143	2.222	0.1756	1.575	3.134	5.465e-06	5476	RP11-356O24.1	Entire cohort
rs516351	chr11	102256361	G	5150	1.471	0.08487	1.245	1.737	5.484e-06	6960	BIRC2	Entire cohort
rs113536557	chr7	12085495	G	5107	1.793	0.1286	1.394	2.308	5.608e-06	-165371	TMEM106B	Entire cohort
rs60330672	chr7	12085546	T	5107	1.793	0.1286	1.394	2.308	5.608e-06	-165320	TMEM106B	Entire cohort
rs78751893	chr7	12085838	T	5107	1.793	0.1286	1.394	2.308	5.608e-06	-165028	TMEM106B	Entire cohort
chr3:173412955	chr3	173412955	T	5110	2.383	0.1912	1.638	3.466	5.611e-06	90567	NLGN1	Entire cohort
rs114095707	chr1	12379814	G	5117	1.59	0.1023	1.301	1.943	5.754e-06	8232	VPS13D	Entire cohort
rs149614041	chr16	16160356	A	5127	2.114	0.1652	1.53	2.923	5.8e-06	56644	ABCC1	Entire cohort
rs480608	chr11	102251487	T	5153	1.47	0.08499	1.244	1.737	5.801e-06	2086	BIRC2	Entire cohort
rs62438213	chr7	11535965	A	5155	2.36	0.1896	1.627	3.422	5.979e-06	-23837	AC004538.3	Entire cohort
rs17037975	chr1	12371807	A	5106	1.595	0.1033	1.302	1.953	6.288e-06	225	VPS13D	Entire cohort
rs6960875	chr7	147772966	G	5119	1.549	0.09687	1.281	1.872	6.349e-06	-345124	CNTNAP2	Entire cohort
rs7298958	chr12	114611320	G	5110	1.479	0.08665	1.248	1.752	6.38e-06	60026	RP11-100F15.2	Entire cohort
rs146704312	chr1	12358907	T	5121	1.586	0.1022	1.298	1.938	6.458e-06	21730	VPS13D	Entire cohort
rs144658018	chr1	12340990	A	5147	1.569	0.09991	1.29	1.909	6.509e-06	3813	VPS13D	Entire cohort
rs72864976	chr1	12319102	T	5046	1.45	0.08241	1.233	1.704	6.615e-06	28979	VPS13D	Entire cohort
rs114766262	chr1	98298182	C	5113	2.441	0.198	1.655	3.598	6.626e-06	88371	DPYD	Entire cohort
rs200915394	chr3	188882426	A	5028	2.229	0.178	1.573	3.16	6.664e-06	13984	TPRG1	Entire cohort
rs2097878	chr7	147776823	G	5145	1.554	0.09791	1.283	1.883	6.716e-06	-341267	CNTNAP2	Entire cohort
rs76662595	chr1	12472841	C	5122	1.57	0.1001	1.29	1.91	6.719e-06	2918	VPS13D	Entire cohort
rs2745403	chr6*	29493171	G	5159	1.39	0.07307	1.204	1.603	6.724e-06	-4025	LINC01015	Entire cohort
rs146187962	chr7	65645001	C	5140	2.065	0.1612	1.505	2.832	6.873e-06	-15003	RP5-1132H15.1	Entire cohort
rs4935041	chr10	54404685	C	4913	1.477	0.08668	1.246	1.75	6.877e-06	-87943	RP11-556E13.1	Entire cohort
rs116191922	chr2	168529838	T	5007	1.854	0.1373	1.416	2.426	6.916e-06	40334	CTAGE14P	Entire cohort
rs149173333	chr17	3960979	T	5148	2.064	0.1613	1.505	2.832	7.058e-06	5113	ZZEF1	Entire cohort
rs78366469	chr7	9493156	C	5142	2.465	0.2009	1.663	3.655	7.068e-06	141090	AC079756.1	Entire cohort
rs115977111	chr1	12341707	C	5135	1.557	0.09856	1.283	1.889	7.089e-06	4530	VPS13D	Entire cohort
rs909968	chr6*	29499505	T	5159	1.388	0.07301	1.203	1.601	7.153e-06	-429	LINC01015	Entire cohort
rs78597732	chr21	40988612	T	5090	2.447	0.1994	1.656	3.618	7.178e-06	-56452	B3GALT5	Entire cohort
rs5808187m	chr14	42729938	C	5126	1.657	0.1125	1.329	2.065	7.181e-06	-1005	RP11-313C4.1	Entire cohort
rs112986146	chr1	12342184	A	5130	1.419	0.07804	1.218	1.654	7.193e-06	5007	VPS13D	Entire cohort
rs13150534	chr4	59807948	A	5147	2.466	0.2012	1.662	3.658	7.308e-06	34867	RP11-506N2.1	Entire cohort
rs111657761	chr1	173908521	A	5157	2.461	0.2009	1.66	3.649	7.324e-06	-808	RC3H1	Entire cohort
rs6658688	chr1	173926800	T	5157	2.461	0.2009	1.66	3.649	7.324e-06	-19252	RC3H1	Entire cohort
rs116587723	chr1	173932603	C	5157	2.461	0.2009	1.66	3.649	7.324e-06	-25055	RC3H1	Entire cohort
chr1:173938707	chr1	173938707	G	5157	2.461	0.2009	1.66	3.649	7.324e-06	23495	RC3H1	Entire cohort
rs112824913	chr1	173942613	A	5157	2.461	0.2009	1.66	3.649	7.324e-06	19589	RC3H1	Entire cohort
rs115975586	chr1	173954084	G	5157	2.461	0.2009	1.66	3.649	7.324e-06	8118	RC3H1	Entire cohort
rs189125962	chr1	173965226	C	5157	2.461	0.2009	1.66	3.649	7.324e-06	26209	RC3H1	Entire cohort
rs111645473	chr1	173965658	A	5157	2.461	0.2009	1.66	3.649	7.324e-06	25777	RC3H1	Entire cohort
rs7518172	chr1	173970850	C	5157	2.461	0.2009	1.66	3.649	7.324e-06	20585	RC3H1	Entire cohort
rs111891666	chr1	173976068	T	5157	2.461	0.2009	1.66	3.649	7.324e-06	15367	RC3H1	Entire cohort
rs113516584	chr1	173976219	C	5157	2.461	0.2009	1.66	3.649	7.324e-06	15216	RC3H1	Entire cohort
chr1:173994699	chr1	173994699	T	5157	2.461	0.2009	1.66	3.649	7.324e-06	2576	RP11-160H22.3	Entire cohort
rs182206340	chr1	173999700	G	5157	2.461	0.2009	1.66	3.649	7.324e-06	7577	RP11-160H22.3	Entire cohort
rs188547139	chr1	92096786	A	5096	2.113	0.167	1.523	2.931	7.521e-06	-3781	HSP90B3P	Entire cohort
rs143127652	chr1	92096798	T	5096	2.113	0.167	1.523	2.931	7.521e-06	-3769	HSP90B3P	Entire cohort
chr15:40446064	chr15	40446064	C	5119	2.297	0.1858	1.595	3.306	7.675e-06	-7159	BUB1B	Entire cohort
rs1198599	chr1	98533744	C	5108	2.511	0.2058	1.677	3.758	7.677e-06	-8811	NFU1P2	Entire cohort
rs62438201	chr7	11524310	T	5152	2.331	0.1892	1.609	3.378	7.698e-06	-35492	AC004538.3	Entire cohort
rs9889015	chr16	59843195	C	5153	2.03	0.1584	1.488	2.769	7.782e-06	-46061	RP11-430C1.1	Entire cohort
rs9889019	chr16	59843287	T	5153	2.03	0.1584	1.488	2.769	7.782e-06	-45969	RP11-430C1.1	Entire cohort
rs13335285	chr16	59843455	C	5153	2.03	0.1584	1.488	2.769	7.782e-06	-45801	RP11-430C1.1	Entire cohort
rs150411689	chr12	3211892	C	4689	1.451	0.08325	1.232	1.708	7.785e-06	25350	TSPAN9	Entire cohort
rs117955526	chr13	34252160	A	5068	2.086	0.1645	1.511	2.88	7.884e-06	-1255	RP11-141M1.3	Entire cohort
rs114742567	chr17	4303950	A	5097	1.75	0.1252	1.369	2.236	7.911e-06	-33032	SPNS3	Entire cohort
chr16:69991042	chr16	69991042	GT	4375	1.349	0.06715	1.183	1.539	8.101e-06	-2410	CLEC18A	Entire cohort
rs149701838	chr1	98328764	A	5114	2.417	0.1978	1.64	3.562	8.122e-06	-8179	DPYD	Entire cohort
rs28533750	chr1	12391953	C	5159	1.416	0.07796	1.215	1.65	8.123e-06	-6092	VPS13D	Entire cohort
rs35552564	chr14	42782868	AC	5154	1.341	0.06576	1.179	1.525	8.175e-06	12803	AL445074.1	Entire cohort
rs182162495	chr12	48984147	C	5104	2.243	0.1812	1.572	3.2	8.318e-06	-20298	LALBA	Entire cohort
rs10237110	chr7	147765908	A	5134	1.555	0.099	1.28	1.887	8.336e-06	-352182	CNTNAP2	Entire cohort
rs9968	chr6*	29501037	G	5155	1.324	0.06303	1.17	1.498	8.411e-06	-308	LINC01015	Entire cohort
rs112982580	chr4	10489215	A	5123	1.71	0.1205	1.35	2.165	8.459e-06	-718	CLNK	Entire cohort
rs9660839	chr1	12340595	G	5134	1.416	0.07805	1.215	1.65	8.49e-06	3418	VPS13D	Entire cohort
rs1988999	chr14	42776688	G	5156	1.34	0.06577	1.178	1.524	8.559e-06	6623	AL445074.1	Entire cohort
rs72411503	chr5	177784797	A	4343	1.604	0.1062	1.303	1.976	8.58e-06	-102823	COL23A1	Entire cohort
rs138240382	chr5	50681098	T	5153	2.062	0.1626	1.499	2.836	8.641e-06	1593	ISL1	Entire cohort
rs17037979	chr1	12376779	G	5080	1.441	0.08216	1.227	1.693	8.689e-06	5197	VPS13D	Entire cohort
rs2626437	chr14	42779511	T	5157	1.34	0.06578	1.178	1.524	8.716e-06	9446	AL445074.1	Entire cohort
rs2626851	chr14	42784046	T	5157	1.34	0.06578	1.178	1.524	8.716e-06	13981	AL445074.1	Entire cohort
rs200062941	chr2	140931101	TAA	5060	2.262	0.1835	1.578	3.241	8.716e-06	-41752	AC073928.2	Entire cohort
rs11835568	chr12	48985935	A	5102	2.261	0.1834	1.578	3.239	8.741e-06	-22086	LALBA	Entire cohort
rs192649597	chr7	56950235	T	4994	2.6	0.2149	1.706	3.962	8.772e-06	-396	RP13-580B18.1	Entire cohort
rs75149393	chr21	40988804	C	5091	2.422	0.1991	1.639	3.578	8.929e-06	-56260	B3GALT5	Entire cohort
chr10:119174690	chr10	119174690	CAA	4968	2.349	0.1924	1.611	3.425	9.124e-06	-10014	CTA-109P11.4	Entire cohort
rs151192804	chr8	10439553	T	5080	2.044	0.1612	1.491	2.804	9.194e-06	24305	RP1L1	Entire cohort
rs74055820	chr1	12300004	G	5117	1.482	0.08863	1.245	1.763	9.204e-06	9881	VPS13D	Entire cohort
rs116702894	chr1	173545564	C	5155	2.542	0.2104	1.683	3.84	9.282e-06	326	SLC9C2	Entire cohort
rs11436912	chr3	156724834	CA	5134	0.6826	0.08615	0.5765	0.8081	9.292e-06	-39084	LEKR1	Entire cohort
rs140027715	chr14	42766552	C	5156	1.669	0.1156	1.331	2.094	9.302e-06	-3401	AL445074.1	Entire cohort
rs28398358	chr18	74380066	T	5149	2.195	0.1774	1.551	3.108	9.303e-06	-21919	AC034110.1	Entire cohort
rs73305451	chr12	54136479	C	4952	1.611	0.1075	1.305	1.989	9.308e-06	7751	RP11-686F15.3	Entire cohort
rs73979872	chr17	14699156	T	4951	1.528	0.09567	1.267	1.843	9.334e-06	-15636	AC005863.1	Entire cohort
rs6451716	chr5	43579094	C	5074	1.333	0.06487	1.174	1.514	9.389e-06	-656	NNT-AS1	Entire cohort
rs115139419	chr1	174852498	G	5152	2.541	0.2105	1.682	3.84	9.41e-06	5921	RABGAP1L	Entire cohort
rs116281243	chr1	174966022	G	5159	2.541	0.2105	1.682	3.839	9.431e-06	256	RNU6-307P	Entire cohort
rs6678823	chr1	174977582	G	5159	2.541	0.2105	1.682	3.839	9.431e-06	-308	CACYBP	Entire cohort
chr1:174982762	chr1	174982762	GTATT	5159	2.541	0.2105	1.682	3.839	9.431e-06	-669	MRPS14	Entire cohort
rs7554867	chr1	174984264	C	5159	2.541	0.2105	1.682	3.839	9.431e-06	-884	MRPS14	Entire cohort
rs149030834	chr1	174987325	C	5159	2.541	0.2105	1.682	3.839	9.431e-06	-3945	MRPS14	Entire cohort
rs77300467	chr4	171249789	T	5093	1.561	0.1005	1.282	1.9	9.432e-06	-14450	RP11-789C1.2	Entire cohort
rs7540198	chr1	174808530	C	5158	2.54	0.2105	1.682	3.838	9.49e-06	39461	RABGAP1L	Entire cohort
rs116439969	chr1	174811233	G	5158	2.54	0.2105	1.682	3.838	9.49e-06	42164	RABGAP1L	Entire cohort
rs200002030	chr1	174822881	CA	5158	2.54	0.2105	1.682	3.838	9.49e-06	53812	RABGAP1L	Entire cohort
rs115145014	chr1	174843773	A	5158	2.54	0.2105	1.682	3.838	9.49e-06	165	RABGAP1L	Entire cohort
rs142800417	chr1	174878946	T	5158	2.54	0.2105	1.682	3.838	9.49e-06	32369	RABGAP1L	Entire cohort
rs7515482	chr1	174890454	C	5158	2.54	0.2105	1.682	3.838	9.49e-06	-36865	RABGAP1L	Entire cohort
chr1:174928010	chr1	174928010	GT	5158	2.54	0.2105	1.682	3.838	9.49e-06	-24027	RABGAP1L	Entire cohort
rs187656311m	chr1	174936011	T	5158	2.54	0.2105	1.682	3.838	9.49e-06	1916	RABGAP1L	Entire cohort
rs74318324	chr7	106128420	C	5143	0.6556	0.09537	0.5438	0.7904	9.561e-06	-14103	CTB-111H14.1	Entire cohort
rs11377185	chr2	228464830	GA	5146	1.605	0.1071	1.301	1.98	9.86e-06	9975	C2orf83	Entire cohort
rs112592939	chr19	51717083	T	5058	1.755	0.1273	1.368	2.252	9.879e-06	1739	SIGLEC22P	Entire cohort
rs62259997	chr3	40753723	T	5152	2.602	0.2164	1.703	3.977	9.904e-06	-12894	HMGN2P24	Entire cohort
rs7772631	chr6	166641101	G	5081	1.781	0.1307	1.379	2.301	9.974e-06	-9355	RP4-655C5.4	Entire cohort
SNP	seqnames	BP	A1	NMISS	OR	SE	L95	U95	P	NearestGeneDist	NearestGene
rs362514	chr6*	29507310	T	3888	1.444	0.06795	1.264	1.649	6.572e-08	-746	GPR53P**/UBD/FAT10	Females
rs908309	chr19	51714766	G	3838	2.25	0.1516	1.672	3.029	8.75e-08	-378	SIGLEC22P	Females
rs2223611	chr6*	29504206	A	3888	1.43	0.0678	1.252	1.633	1.335e-07	1274	GPR53P**/UBD/FAT10	Females
chr10:119174690	chr10	119174690	CAA	3747	3.165	0.2191	2.06	4.862	1.464e-07	-10014	CTA-109P11.4	Females
rs1233410	chr6	29515494	C	3888	1.42	0.06787	1.243	1.622	2.413e-07	-5501	OR2I1P	Females
rs140811150	chr5	150630182	A	3878	2.497	0.1774	1.764	3.536	2.495e-07	-16259	GM2A	Females
rs4320829	chr1	96260520	A	3854	1.41	0.06785	1.235	1.611	4.09e-07	12622	RP11-286B14.1	Females
rs113610904	chr18	37403791	C	3860	2.471	0.1788	1.741	3.509	4.201e-07	17346	RP11-636O21.1	Females
rs190628979	chr1	245594905	A	3791	2.268	0.1625	1.65	3.119	4.669e-07	-271523	KIF26B	Females
rs78366469	chr7	9493156	C	3875	3.077	0.2246	1.981	4.779	5.622e-07	141090	AC079756.1	Females
rs138525319	chr15	24236454	G	3878	2.846	0.2095	1.887	4.29	5.969e-07	-12128	PWRN4	Females
chr5:150616765	chr5	150616765	A	3865	2.439	0.1789	1.718	3.463	6.194e-07	25055	GM2A	Females
rs139101438	chr15	24266497	T	3876	2.834	0.2095	1.879	4.272	6.637e-07	17915	PWRN4	Females
rs10415718	chr19	51708072	C	3857	2.104	0.1497	1.569	2.822	6.77e-07	3367	SIGLEC21P	Females
rs187031600	chr1	174417175	T	3884	3.172	0.2326	2.011	5.005	6.943e-07	82808	RABGAP1L	Females
rs116137837	chr19	51710212	A	3843	2.094	0.1497	1.561	2.808	8.013e-07	-4123	SIGLEC22P	Females
rs113004246	chr16	1963965	T	3801	1.625	0.09853	1.34	1.971	8.27e-07	-2502	HS3ST6	Females
rs113414516	chr6*	157258317	A	3885	1.818	0.1217	1.432	2.308	9.063e-07	1713	ARID1B	Females
rs74359003	chr6*	157258640	T	3885	1.818	0.1217	1.432	2.308	9.063e-07	2036	ARID1B	Females
rs112147090	chr6*	157259406	G	3885	1.818	0.1217	1.432	2.308	9.063e-07	2802	ARID1B	Females
rs11967369	chr6*	157263689	T	3885	1.818	0.1217	1.432	2.308	9.063e-07	7085	ARID1B	Females
rs28448279	chr6*	157264356	T	3885	1.818	0.1217	1.432	2.308	9.063e-07	7752	ARID1B	Females
rs28414853	chr6*	157264833	A	3885	1.818	0.1217	1.432	2.308	9.063e-07	8229	ARID1B	Females
rs58278889	chr2	158759169	TAA	3870	1.683	0.1065	1.366	2.073	1.018e-06	25956	UPP2	Females
rs113216892	chr6*	157255559	A	3867	1.832	0.124	1.437	2.336	1.041e-06	33053	ARID1B	Females
rs112824373	chr1	173920468	CG	3867	3.088	0.2314	1.962	4.861	1.107e-06	-12920	RC3H1	Females
rs114119460	chr4	15996150	A	3881	2.263	0.1678	1.629	3.144	1.129e-06	-18338	PROM1	Females
rs12222235	chr11	131984330	T	3888	0.6734	0.0814	0.5741	0.7899	1.186e-06	-32488	NTM	Females
rs139901525	chr1	173912685	C	3886	3.076	0.2314	1.955	4.841	1.197e-06	-5137	RC3H1	Females
rs114370266	chr1	173918347	C	3886	3.076	0.2314	1.955	4.841	1.197e-06	-10799	RC3H1	Females
chr1:173938874	chr1	173938874	T	3886	3.076	0.2314	1.955	4.841	1.197e-06	23328	RC3H1	Females
rs387659	chr6	29516180	G	3888	1.388	0.06753	1.216	1.584	1.208e-06	-4815	OR2I1P	Females
rs11165486	chr1	96258427	G	3867	1.388	0.06763	1.216	1.585	1.218e-06	10529	RP11-286B14.1	Females
rs148132970	chr1	173847996	T	3871	3.004	0.2267	1.926	4.684	1.225e-06	-7778	ZBTB37	Females
rs79467116	chr16	1964693	T	3796	1.607	0.098	1.326	1.948	1.287e-06	-3230	HS3ST6	Females
rs145585903	chr11	18667438	A	3868	2.526	0.1914	1.736	3.675	1.291e-06	-11100	SPTY2D1	Females
rs7029192	chr9	7428102	G	3773	0.6932	0.07575	0.5975	0.8041	1.312e-06	48942	RPL4P5	Females
rs114998882	chr4	15993147	G	3883	2.25	0.1677	1.62	3.125	1.32e-06	-15335	PROM1	Females
rs7694651	chr4	177322610	T	3357	0.6144	0.101	0.5041	0.7489	1.419e-06	69214	SPCS3	Females
rs4597456	chr2	212325228	G	3516	0.6656	0.08453	0.564	0.7855	1.466e-06	-76889	ERBB4	Females
rs6671313	chr1	174623771	T	3865	2.125	0.1567	1.563	2.889	1.51e-06	17256	RABGAP1L	Females
rs57412223	chr8	102177456	C	3848	1.506	0.08518	1.275	1.78	1.519e-06	1576	KB-1460A1.5	Females
rs56693101	chr2	158759323	C	3877	1.669	0.1067	1.354	2.057	1.574e-06	26110	UPP2	Females
rs186743014	chr1	174301581	T	3888	3.027	0.2308	1.926	4.759	1.593e-06	57344	RABGAP1L	Females
rs150013009	chr1	174306360	C	3888	3.027	0.2308	1.926	4.759	1.593e-06	-56923	RABGAP1L	Females
rs186716369	chr1	174312333	T	3888	3.027	0.2308	1.926	4.759	1.593e-06	-50950	RABGAP1L	Females
rs139308031	chr1	173878482	C	3878	3.026	0.2308	1.925	4.756	1.612e-06	-5536	SERPINC1	Females
rs116735839	chr11	99891894	T	3842	2.223	0.1666	1.604	3.081	1.629e-06	-204285	CNTN5	Females
rs11965003	chr6*	157265818	T	3876	1.794	0.1221	1.412	2.28	1.698e-06	9214	ARID1B	Females
rs10914654	chr1	30407258	T	3871	3.152	0.2404	1.968	5.049	1.784e-06	-29054	RP11-179G8.1	Females
chr4:15998842	chr4	15998842	CAT	3877	2.224	0.1675	1.601	3.088	1.837e-06	-21030	PROM1	Females
rs147829499	chr1	96300682	GT	3728	0.6998	0.07492	0.6042	0.8105	1.887e-06	-51413	AC092812.1	Females
rs376199483	chr11	102213131	T	3778	1.489	0.08352	1.264	1.754	1.887e-06	2997	BIRC3	Females
rs75763987	chr11	99897742	G	3843	2.21	0.1665	1.595	3.063	1.891e-06	-198437	CNTN5	Females
rs751776	chr1	174759338	G	3873	2.811	0.2172	1.836	4.304	1.955e-06	89179	RABGAP1L	Females
rs77692116	chr2	158758891	G	3849	1.579	0.09599	1.308	1.906	1.96e-06	25678	UPP2	Females
rs142846133	chr1	173821013	A	3879	2.986	0.2303	1.902	4.689	2.023e-06	-143	DARS2	Females
rs116552130	chr1	173823170	G	3879	2.986	0.2303	1.902	4.689	2.023e-06	-3806	DARS2	Females
rs241057	chr17	60995732	C	3883	1.587	0.09728	1.312	1.921	2.031e-06	17030	RP11-180P8.1	Females
rs115226221	chr4	16000432	A	3879	2.231	0.169	1.602	3.108	2.043e-06	-22620	PROM1	Females
rs140584523	chr4	16001479	AC	3878	2.231	0.169	1.602	3.107	2.06e-06	-23667	PROM1	Females
chr11:102213120	chr11	102213120	CT	3776	1.486	0.08354	1.262	1.751	2.089e-06	2986	BIRC3	Females
chr1:174086472	chr1	174086472	G	3888	2.98	0.2302	1.898	4.68	2.11e-06	-1734	RP11-160H22.5	Females
rs138892772	chr1	173706968	G	3880	2.979	0.2302	1.897	4.678	2.123e-06	22846	KLHL20	Females
rs190541222	chr1	173712208	C	3880	2.979	0.2302	1.897	4.678	2.123e-06	28086	KLHL20	Females
rs183879195	chr1	173724441	T	3880	2.979	0.2302	1.897	4.678	2.123e-06	-30444	KLHL20	Females
rs138154109	chr1	173760350	G	3880	2.979	0.2302	1.897	4.678	2.123e-06	-335	RN7SKP160	Females
rs148215449	chr1	173771407	A	3880	2.979	0.2302	1.897	4.678	2.123e-06	-1858	CENPL	Females
rs188302716	chr1	173781611	G	3880	2.979	0.2302	1.897	4.678	2.123e-06	-1354	CENPL	Females
chr1:173781644	chr1	173781644	T	3880	2.979	0.2302	1.897	4.678	2.123e-06	-1387	CENPL	Females
rs143918251	chr1	173786270	T	3880	2.979	0.2302	1.897	4.678	2.123e-06	-6013	CENPL	Females
chr1:173794576	chr1	173794576	ATT	3880	2.979	0.2302	1.897	4.678	2.123e-06	780	DARS2	Females
chr1:173795804	chr1	173795804	C	3880	2.979	0.2302	1.897	4.678	2.123e-06	2008	DARS2	Females
rs114827577	chr1	173866003	T	3879	2.978	0.2302	1.897	4.677	2.135e-06	-6684	ZBTB37	Females
rs7216690	chr17	60992898	T	3834	1.583	0.09697	1.309	1.914	2.181e-06	19864	RP11-180P8.1	Females
rs11222940	chr11	131985721	A	3876	0.6904	0.07839	0.592	0.805	2.283e-06	-31097	NTM	Females
chr15:67350372	chr15	67350372	CAAAAAAAA	3541	1.436	0.07651	1.236	1.668	2.299e-06	1219	RP11-798K3.2	Females
rs62233877	chr3	7689241	G	3864	1.809	0.1256	1.414	2.314	2.355e-06	-34781	GRM7	Females
rs116116044	chr16	1966140	A	3807	1.59	0.09829	1.311	1.928	2.379e-06	2091	HS3ST6	Females
rs7772631	chr6	166641101	G	3826	1.986	0.1455	1.493	2.641	2.418e-06	-9355	RP4-655C5.4	Females
rs13150534	chr4	59807948	A	3880	2.853	0.2226	1.844	4.414	2.472e-06	34867	RP11-506N2.1	Females
rs78144703	chr1	30404325	G	3857	3.172	0.2453	1.961	5.13	2.522e-06	-26121	RP11-179G8.1	Females
rs12866944	chr13	102758534	C	3878	1.604	0.1005	1.318	1.954	2.547e-06	295590	FGF14	Females
rs4390224	chr1	96268904	T	3887	1.373	0.06748	1.203	1.567	2.643e-06	21006	RP11-286B14.1	Females
rs28634718	chr15	98403828	T	3590	1.602	0.1005	1.316	1.951	2.705e-06	13407	LINC00923	Females
rs6950506	chr7	29297826	A	3752	0.5402	0.1313	0.4176	0.6988	2.749e-06	60286	CHN2	Females
rs114332719	chr5	150623493	T	3874	2.274	0.1755	1.612	3.208	2.831e-06	-22948	GM2A	Females
rs140605863	chr5	150622328	G	3873	2.274	0.1755	1.612	3.207	2.854e-06	-24113	GM2A	Females
rs78597732	chr21	40988612	T	3841	2.839	0.223	1.834	4.395	2.871e-06	-56452	B3GALT5	Females
rs9326746	chr5	108091872	T	3531	1.389	0.07025	1.21	1.594	2.892e-06	7205	FER	Females
rs62284388	chr3	197365279	T	3081	1.427	0.076	1.229	1.656	2.899e-06	2597	RP11-496H1.1	Females
rs75379962	chr8	138564338	C	3844	2.277	0.1762	1.612	3.216	3.044e-06	-144628	CTD-3145H4.1	Females
rs113389684	chr1	173484911	A	3881	2.782	0.2203	1.806	4.284	3.412e-06	-15303	SLC9C2	Females
chr4:142712929	chr4	142712929	T	3264	1.839	0.1312	1.422	2.377	3.43e-06	57789	IL15	Females
rs150938000	chr1	174513861	T	3882	2.782	0.2205	1.806	4.286	3.466e-06	-228	RABGAP1L	Females
rs446198	chr6	29507426	T	3842	1.404	0.07315	1.217	1.621	3.493e-06	-862	GPR53P**/UBD/FAT10	Females
rs112453247	chr16	70666021	G	3848	1.507	0.08841	1.267	1.792	3.499e-06	-22553	IL34	Females
rs73403633	chr12	119353267	C	3851	2.097	0.1597	1.533	2.868	3.542e-06	-6532	RP11-357K6.3	Females
chr2:168523123	chr2	168523123	T	3788	2.013	0.151	1.497	2.706	3.59e-06	-35072	RNU7-148P	Females
rs57592387	chr1	81356282	C	3816	1.592	0.1004	1.307	1.938	3.676e-06	-190192	MTND2P30	Females
rs72979153	chr2	130093925	A	3850	1.47	0.08334	1.248	1.731	3.799e-06	-62504	AC079586.1	Females
rs75149393	chr21	40988804	C	3842	2.797	0.2225	1.808	4.326	3.817e-06	-56260	B3GALT5	Females
rs58470226	chr2	130092347	A	3843	1.471	0.08359	1.249	1.733	3.911e-06	-60926	AC079586.1	Females
rs6703578	chr1	96263622	A	3873	1.366	0.06765	1.197	1.56	3.966e-06	15724	RP11-286B14.1	Females
rs4576700	chr1	96264983	G	3873	1.366	0.06765	1.197	1.56	3.966e-06	17085	RP11-286B14.1	Females
rs5756490	chr22	37421603	T	3786	1.43	0.07759	1.229	1.665	3.979e-06	2526	MPST	Females
rs68159414	chr22	37421604	C	3786	1.43	0.07759	1.229	1.665	3.979e-06	2527	MPST	Females
rs148296826	chr1	30403090	G	3826	2.809	0.2241	1.81	4.358	4.071e-06	-24886	RP11-179G8.1	Females
rs59441149	chr1	84949112	C	3875	1.538	0.09348	1.281	1.848	4.082e-06	4163	RPF1	Females
rs111849926	chr12	119353783	C	3846	2.086	0.1596	1.526	2.852	4.105e-06	-7048	RP11-357K6.3	Females
rs10783020	chr1	96258925	G	3879	1.364	0.06736	1.195	1.556	4.131e-06	11027	RP11-286B14.1	Females
rs111929000	chr12	119353923	A	3852	2.085	0.1596	1.525	2.851	4.143e-06	-7188	RP11-357K6.3	Females
rs73403637	chr12	119354046	C	3852	2.085	0.1596	1.525	2.851	4.143e-06	-7311	RP11-357K6.3	Females
rs73403638	chr12	119354278	A	3852	2.085	0.1596	1.525	2.851	4.143e-06	-7543	RP11-357K6.3	Females
rs73403640	chr12	119354844	A	3852	2.085	0.1596	1.525	2.851	4.143e-06	-8109	RP11-357K6.3	Females
rs73403641	chr12	119354981	G	3852	2.085	0.1596	1.525	2.851	4.143e-06	-8246	RP11-357K6.3	Females
rs17131723	chr1	84929500	A	3869	1.538	0.09352	1.281	1.848	4.146e-06	-15441	RPF1	Females
rs116652144	chr5	150627098	A	3875	2.24	0.1751	1.589	3.157	4.156e-06	-19343	GM2A	Females
rs75498087	chr4	16007579	C	3875	2.189	0.1702	1.568	3.056	4.158e-06	-2690	PROM1	Females
rs113633946	chr12	119353667	A	3851	2.084	0.1596	1.525	2.85	4.179e-06	-6932	RP11-357K6.3	Females
rs72979152	chr2	130093464	T	3848	1.468	0.08352	1.247	1.73	4.232e-06	-62043	AC079586.1	Females
rs73405908	chr12	119368022	T	3856	2.074	0.1587	1.52	2.831	4.313e-06	-21287	RP11-357K6.3	Females
rs76737086	chr3	197365192	T	3075	1.418	0.07605	1.222	1.646	4.319e-06	2510	RP11-496H1.1	Females
rs75680121	chr1	84938352	T	3884	1.536	0.09344	1.279	1.845	4.346e-06	-6589	RPF1	Females
rs112282461	chr1	84938506	T	3884	1.536	0.09344	1.279	1.845	4.346e-06	-6435	RPF1	Females
rs6683385	chr1	84939338	A	3884	1.536	0.09344	1.279	1.845	4.346e-06	-5603	RPF1	Females
rs60366153	chr1	84942875	A	3884	1.536	0.09344	1.279	1.845	4.346e-06	-2066	RPF1	Females
rs151098045	chr1	84946619	CT	3884	1.536	0.09344	1.279	1.845	4.346e-06	1670	RPF1	Females
rs111824826	chr1	84947307	C	3884	1.536	0.09344	1.279	1.845	4.346e-06	-1706	RPF1	Females
rs17110157	chr1	84948540	G	3884	1.536	0.09344	1.279	1.845	4.346e-06	-473	RPF1	Females
rs112941231	chr1	84950678	T	3884	1.536	0.09344	1.279	1.845	4.346e-06	5729	RPF1	Females
rs17131722	chr1	84929171	A	3877	1.536	0.09349	1.279	1.845	4.441e-06	-15770	RPF1	Females
rs4245671	chr1	96258121	T	3888	1.362	0.06733	1.194	1.554	4.458e-06	10223	RP11-286B14.1	Females
rs72979147	chr2	130091924	A	3841	1.469	0.08387	1.247	1.732	4.471e-06	-60503	AC079586.1	Females
rs73023584	chr1	173414489	T	3871	2.742	0.2199	1.782	4.22	4.473e-06	16012	RP11-296O14.3	Females
rs16899055	chr8	102169000	T	3888	1.495	0.0877	1.259	1.775	4.605e-06	10032	KB-1460A1.5	Females
rs9521945	chr13	111448374	A	3565	1.499	0.08838	1.261	1.783	4.639e-06	13648	LINC00567	Females
rs147620165	chr11	118219410	T	3863	3.174	0.2523	1.936	5.204	4.683e-06	-1181	CD3G	Females
rs148494131	chr16	1961328	A	3873	1.524	0.09202	1.272	1.825	4.699e-06	135	HS3ST6	Females
rs6664785	chr1	84936742	T	3875	1.536	0.0938	1.278	1.846	4.776e-06	-8199	RPF1	Females
rs7605687	chr2	114101932	T	3729	1.636	0.1076	1.325	2.02	4.809e-06	-62040	IGKV1OR2-108	Females
rs426595	chr6	29512482	A	3888	1.396	0.07306	1.21	1.611	4.915e-06	-5918	GPR53P**/UBD/FAT10	Females
rs1963059	chr5	77082248	G	3838	1.363	0.06787	1.193	1.557	4.964e-06	82356	TBCA	Females
rs113254401	chr1	84974996	C	3884	1.534	0.09372	1.276	1.843	5.032e-06	2917	SPATA1	Females
rs115516315	chr7	29298667	G	3751	0.5721	0.1224	0.4501	0.7272	5.052e-06	61127	CHN2	Females
rs1818364	chr5	77081923	T	3836	1.363	0.06786	1.193	1.557	5.062e-06	82681	TBCA	Females
chr10:12410742	chr10	12410742	CA	3213	1.646	0.1092	1.328	2.038	5.119e-06	19011	CAMK1D	Females
rs146093996	chr1	173606495	A	3878	2.836	0.2286	1.812	4.439	5.132e-06	-27796	ANKRD45	Females
rs149575081	chr1	173619644	C	3878	2.836	0.2286	1.812	4.439	5.132e-06	19357	ANKRD45	Females
rs66802290	chr6	63461037	TA	3709	1.371	0.06926	1.197	1.57	5.174e-06	-24208	AL121931.1	Females
rs112592939	chr19	51717083	T	3810	1.953	0.1469	1.464	2.604	5.176e-06	1739	SIGLEC22P	Females
rs140443811	chr3	63451190	A	3862	1.839	0.1338	1.415	2.391	5.214e-06	22178	SYNPR	Females
rs115139419	chr1	174852498	G	3883	2.957	0.2381	1.854	4.716	5.266e-06	5921	RABGAP1L	Females
rs79341323	chr1	84973111	T	3885	1.532	0.09373	1.275	1.841	5.278e-06	1032	SPATA1	Females
rs1275852	chr11	102227250	A	3876	1.556	0.09714	1.286	1.883	5.298e-06	6545	BIRC2	Females
rs116281243	chr1	174966022	G	3888	2.955	0.2381	1.853	4.712	5.354e-06	256	RNU6-307P	Females
rs6678823	chr1	174977582	G	3888	2.955	0.2381	1.853	4.712	5.354e-06	-308	CACYBP	Females
chr1:174982762	chr1	174982762	GTATT	3888	2.955	0.2381	1.853	4.712	5.354e-06	-669	MRPS14	Females
rs7554867	chr1	174984264	C	3888	2.955	0.2381	1.853	4.712	5.354e-06	-884	MRPS14	Females
rs149030834	chr1	174987325	C	3888	2.955	0.2381	1.853	4.712	5.354e-06	-3945	MRPS14	Females
rs141163520	chr2	38180283	G	3869	2.919	0.2354	1.84	4.631	5.357e-06	2677	RMDN2	Females
rs7540198	chr1	174808530	C	3887	2.954	0.2381	1.852	4.71	5.388e-06	39461	RABGAP1L	Females
rs116439969	chr1	174811233	G	3887	2.954	0.2381	1.852	4.71	5.388e-06	42164	RABGAP1L	Females
rs200002030	chr1	174822881	CA	3887	2.954	0.2381	1.852	4.71	5.388e-06	53812	RABGAP1L	Females
rs115145014	chr1	174843773	A	3887	2.954	0.2381	1.852	4.71	5.388e-06	165	RABGAP1L	Females
rs142800417	chr1	174878946	T	3887	2.954	0.2381	1.852	4.71	5.388e-06	32369	RABGAP1L	Females
rs7515482	chr1	174890454	C	3887	2.954	0.2381	1.852	4.71	5.388e-06	-36865	RABGAP1L	Females
chr1:174928010	chr1	174928010	GT	3887	2.954	0.2381	1.852	4.71	5.388e-06	-24027	RABGAP1L	Females
rs187656311m	chr1	174936011	T	3887	2.954	0.2381	1.852	4.71	5.388e-06	1916	RABGAP1L	Females
rs10493745	chr1	84935213	G	3888	1.529	0.09343	1.273	1.836	5.509e-06	-9728	RPF1	Females
rs78946058	chr1	84989320	T	3870	1.529	0.0935	1.273	1.837	5.538e-06	1220	SPATA1	Females
rs17110865	chr1	84990159	C	3870	1.529	0.0935	1.273	1.837	5.538e-06	-1600	SPATA1	Females
rs76421103	chr1	84971819	A	3886	1.531	0.09373	1.274	1.84	5.548e-06	429	GNG5	Females
rs16981670	chr20	56667981	A	3797	1.654	0.1108	1.331	2.055	5.637e-06	-4341	RP13-379L11.3	Females
rs148572044	chr6	6606610	A	3781	1.652	0.1106	1.33	2.052	5.712e-06	16318	LY86-AS1	Females
rs143048047	chr1	81359142	CT	3832	1.594	0.103	1.303	1.951	5.864e-06	-187332	MTND2P30	Females
rs72938701	chr1	81360025	T	3832	1.594	0.103	1.303	1.951	5.864e-06	-186449	MTND2P30	Females
rs184248375	chr1	173651176	G	3875	2.873	0.2329	1.82	4.535	5.865e-06	-12175	ANKRD45	Females
rs2509319	chr11	102233746	C	3866	1.554	0.09737	1.284	1.881	5.897e-06	274	BIRC2	Females
rs139379259	chr1	173674073	G	3879	2.872	0.2329	1.819	4.533	5.912e-06	-10006	KLHL20	Females
rs116474076	chr1	173689539	A	3879	2.872	0.2329	1.819	4.533	5.912e-06	4834	KLHL20	Females
rs78837086	chr16	1969314	A	3793	1.568	0.09932	1.291	1.905	5.946e-06	-873	HS3ST6	Females
rs142817772	chr1	173667068	C	3878	2.871	0.2329	1.819	4.532	5.947e-06	-17011	KLHL20	Females
rs7516339	chr1	81370716	A	3841	1.543	0.09586	1.279	1.862	6.025e-06	-175758	MTND2P30	Females
rs7541619	chr1	96279948	G	3885	0.6576	0.09269	0.5484	0.7886	6.128e-06	32050	RP11-286B14.1	Females
rs73865162	chr4	178639516	C	3817	1.993	0.1525	1.478	2.687	6.139e-06	-10394	LINC01098	Females
rs201251008	chr3	197357159	C	3024	1.416	0.07692	1.218	1.646	6.149e-06	-2382	AC024560.3	Females
rs13291898	chr9	12861280	C	3888	1.455	0.08292	1.237	1.711	6.164e-06	-24039	Y_RNA	Females
rs4545389	chr1	96279245	T	3888	0.6577	0.0927	0.5484	0.7887	6.169e-06	31347	RP11-286B14.1	Females
rs12058935	chr1	96280535	A	3886	0.6579	0.09269	0.5486	0.789	6.264e-06	32637	RP11-286B14.1	Females
rs11165494	chr1	96282424	A	3886	0.6579	0.09269	0.5486	0.789	6.264e-06	34526	RP11-286B14.1	Females
rs1233419	chr6	29504513	T	3886	1.389	0.07288	1.205	1.603	6.39e-06	967	GPR53P**/UBD/FAT10	Females
rs16975664	chr17	68355048	G	3878	1.45	0.08236	1.234	1.704	6.416e-06	10009	CTD-2378E21.1	Females
rs10874957	chr1	96285395	A	3885	0.6583	0.09268	0.549	0.7895	6.467e-06	37497	RP11-286B14.1	Females
rs12096302	chr1	96286173	A	3885	0.6583	0.09268	0.549	0.7895	6.467e-06	38275	RP11-286B14.1	Females
rs13376583	chr1	96286414	T	3885	0.6583	0.09268	0.549	0.7895	6.467e-06	38516	RP11-286B14.1	Females
rs1342399	chr1	96290772	C	3885	0.6583	0.09268	0.549	0.7895	6.467e-06	42874	RP11-286B14.1	Females
rs12077801	chr1	96291372	T	3885	0.6583	0.09268	0.549	0.7895	6.467e-06	43474	RP11-286B14.1	Females
rs12063844	chr1	96291817	A	3885	0.6583	0.09268	0.549	0.7895	6.467e-06	43919	RP11-286B14.1	Females
rs419957	chr6	29505769	C	3884	1.392	0.07339	1.206	1.608	6.486e-06	-289	GPR53P**/UBD/FAT10	Females
rs17110695	chr1	84985993	G	3856	1.528	0.09407	1.271	1.838	6.528e-06	196	SPATA1	Females
rs17110700	chr1	84986412	T	3856	1.528	0.09407	1.271	1.838	6.528e-06	615	SPATA1	Females
rs80123755	chr8	138548566	CAA	3880	2.307	0.1855	1.604	3.318	6.574e-06	-160400	CTD-3145H4.1	Females
rs58273089	chr1	84983919	G	3859	1.528	0.09407	1.271	1.837	6.598e-06	1877	SPATA1	Females
rs2391709	chr1	96300980	G	3871	0.7207	0.07269	0.625	0.8311	6.61e-06	-51115	AC092812.1	Females
rs16975670	chr17	68358343	T	3888	1.447	0.08196	1.232	1.699	6.654e-06	6714	CTD-2378E21.1	Females
rs10773175	chr12	126062422	A	3722	0.7123	0.07535	0.6145	0.8257	6.716e-06	-10535	TMEM132B	Females
rs113581471	chr1	174413689	A	3873	2.682	0.2192	1.745	4.121	6.798e-06	79322	RABGAP1L	Females
rs140459353	chr2	228473697	A	3870	1.728	0.1216	1.362	2.194	6.865e-06	1108	C2orf83	Females
rs115608697	chr2	86124949	T	3786	2.384	0.1931	1.632	3.481	6.871e-06	-6452	RP11-548P2.2	Females
rs58339631	chr1	84980243	G	3887	1.523	0.09359	1.268	1.83	6.912e-06	8164	SPATA1	Females
rs143315324	chr1	84980866	T	3887	1.523	0.09359	1.268	1.83	6.912e-06	8787	SPATA1	Females
chr1:75997704	chr1	75997704	A	3875	2.815	0.2302	1.793	4.42	6.915e-06	79065	SLC44A5	Females
chr1:75997705	chr1	75997705	T	3875	2.815	0.2302	1.793	4.42	6.915e-06	79064	SLC44A5	Females
rs73322510	chr5	173743768	A	3715	1.651	0.1115	1.327	2.054	6.922e-06	-12846	CTC-430J12.2	Females
rs6657786	chr1	174985856	G	3888	2.908	0.2375	1.826	4.632	6.971e-06	-2476	MRPS14	Females
rs116813248	chr5	126620583	G	3883	2.751	0.2252	1.769	4.278	7e-06	-5939	MEGF10	Females
rs191814443	chr5	126621054	C	3883	2.751	0.2252	1.769	4.278	7e-06	-5468	MEGF10	Females
rs7528067	chr1	84961108	A	3888	1.524	0.09372	1.268	1.831	7.05e-06	-2365	RPF1	Females
rs62438201	chr7	11524310	T	3883	2.606	0.2133	1.716	3.959	7.064e-06	-35492	AC004538.3	Females
rs200940107	chr1	81364214	T	3816	1.608	0.1057	1.307	1.978	7.085e-06	-182260	MTND2P30	Females
rs74005588	chr15	23906921	T	3842	2.57	0.2103	1.702	3.88	7.154e-06	-15746	MAGEL2	Females
rs523356	chr11	102247676	G	3877	1.547	0.09715	1.279	1.871	7.154e-06	-652	BIRC2	Females
chr1:174556587m	chr1	174556587	T	3883	2.903	0.2375	1.823	4.623	7.206e-06	-50039	RABGAP1L	Females
rs11377185	chr2	228464830	GA	3877	1.723	0.1213	1.359	2.186	7.288e-06	9975	C2orf83	Females
chr1:174558027	chr1	174558027	C	3888	2.9	0.2375	1.821	4.619	7.327e-06	-48599	RABGAP1L	Females
rs182552537	chr1	174584562	C	3888	2.9	0.2375	1.821	4.619	7.327e-06	-22064	RABGAP1L	Females
rs78353857	chr1	174585488	A	3888	2.9	0.2375	1.821	4.619	7.327e-06	-21138	RABGAP1L	Females
rs149208445	chr1	174586077	C	3888	2.9	0.2375	1.821	4.619	7.327e-06	-20549	RABGAP1L	Females
rs116363582	chr1	174593070	T	3888	2.9	0.2375	1.821	4.619	7.327e-06	-13556	RABGAP1L	Females
chr1:174616119	chr1	174616119	T	3888	2.9	0.2375	1.821	4.619	7.327e-06	9604	RABGAP1L	Females
rs115035596	chr1	174733140	C	3888	2.9	0.2375	1.821	4.619	7.327e-06	62981	RABGAP1L	Females
chr1:173869914	chr1	173869914	C	3879	2.9	0.2375	1.821	4.618	7.337e-06	-2773	ZBTB37	Females
rs144764954	chr7	92987426	C	3883	3.058	0.2493	1.876	4.985	7.371e-06	-663	CCDC132	Females
rs145100832	chr1	174776111	C	3887	2.899	0.2375	1.82	4.618	7.372e-06	7042	RABGAP1L	Females
rs78234396	chr6	157249077	A	3844	1.876	0.1404	1.425	2.471	7.375e-06	26571	ARID1B	Females
rs116191922	chr2	168529838	T	3781	1.991	0.1537	1.473	2.69	7.463e-06	40334	CTAGE14P	Females
chr1:174643827	chr1	174643827	A	3867	2.718	0.2232	1.755	4.21	7.477e-06	-30887	RABGAP1L	Females
rs139268045	chr16	1960657	A	3792	1.504	0.09121	1.258	1.799	7.609e-06	806	HS3ST6	Females
rs144749740	chr15	24252944	C	3875	2.514	0.206	1.679	3.764	7.65e-06	4362	PWRN4	Females
rs115895705	chr11	104597739	T	3888	2.722	0.2239	1.755	4.222	7.773e-06	-44430	RP11-681H10.1	Females
rs33945990	chr11	102214058	G	3816	1.44	0.08154	1.227	1.689	7.777e-06	-3883	BIRC2	Females
rs55897185	chr5	172962435	C	3791	1.36	0.0688	1.188	1.556	7.894e-06	-27045	CTB-33O18.1	Females
rs61450962	chr8	102421885	C	3867	2.468	0.2023	1.661	3.669	7.906e-06	2215	KB-1930G5.4	Females
rs112268199	chr16	70668276	G	3867	1.469	0.08615	1.241	1.74	7.921e-06	-20298	IL34	Females
rs76094748	chr16	65966615	A	3876	2.391	0.1953	1.631	3.507	8.089e-06	5476	RP11-356O24.1	Females
rs60432072	chr17	68349434	T	3877	1.444	0.08235	1.229	1.697	8.112e-06	15623	CTD-2378E21.1	Females
rs61895370	chr11	102213858	T	3816	1.437	0.08129	1.226	1.685	8.13e-06	3724	BIRC3	Females
rs394075	chr6	29510901	T	3886	1.386	0.07312	1.201	1.599	8.148e-06	-4337	GPR53P**/UBD/FAT10	Females
rs9687347	chr5	172961826	A	3776	1.362	0.06926	1.189	1.56	8.202e-06	-27654	CTB-33O18.1	Females
rs369028166	chr5	156852756	A	3884	3.059	0.2507	1.871	5	8.205e-06	-30183	ADAM19	Females
rs183470277	chr5	156846824	A	3883	3.058	0.2507	1.871	4.999	8.24e-06	-24251	ADAM19	Females
chr5:156847114	chr5	156847114	A	3883	3.058	0.2507	1.871	4.999	8.24e-06	-24541	ADAM19	Females
rs2448500	chr3	197373238	C	3176	1.4	0.07549	1.207	1.623	8.295e-06	350	RP11-496H1.2	Females
rs143703954	chr3	63450147	A	3864	1.814	0.1336	1.396	2.357	8.296e-06	21135	SYNPR	Females
rs34740624	chr11	102212880	G	3815	1.436	0.08129	1.225	1.684	8.399e-06	2746	BIRC3	Females
rs200309641	chr17	68346495	TA	3875	1.436	0.08129	1.225	1.684	8.408e-06	18562	CTD-2378E21.1	Females
rs116357631	chr1	30420251	C	3876	3.101	0.2541	1.884	5.103	8.458e-06	-42047	RP11-179G8.1	Females
rs200532897	chr3	197375970	T	3134	1.402	0.07586	1.208	1.626	8.511e-06	3082	RP11-496H1.2	Females
rs73891650	chr3	197365085	G	3061	1.404	0.07619	1.209	1.63	8.514e-06	2403	RP11-496H1.1	Females
rs111518726	chr3	197365108	A	3061	1.404	0.07619	1.209	1.63	8.514e-06	2426	RP11-496H1.1	Females
rs6695542	chr1	96296586	T	3874	0.6619	0.09271	0.5519	0.7937	8.519e-06	48688	RP11-286B14.1	Females
rs144349273	chr10	67715789	T	3832	1.439	0.08177	1.226	1.689	8.522e-06	-35921	CTNNA3	Females
rs147666242	chr16	1947534	T	3844	1.518	0.09382	1.263	1.825	8.55e-06	-2597	RN7SL367P	Females
rs60755095	chr17	68356635	T	3875	1.437	0.08143	1.225	1.685	8.613e-06	8422	CTD-2378E21.1	Females
rs369448693	chr17	68358445	T	3875	1.437	0.08143	1.225	1.685	8.613e-06	6612	CTD-2378E21.1	Females
rs525305	chr11	102260200	G	3888	1.351	0.06763	1.183	1.543	8.615e-06	6862	TMEM123	Females
rs115510415	chr20	49406172	T	3884	2.716	0.2246	1.749	4.218	8.629e-06	-5258	BCAS4	Females
rs10518582	chr1	96295691	A	3875	0.6622	0.0927	0.5522	0.7942	8.741e-06	47793	RP11-286B14.1	Females
rs398616	chr6	29514230	T	3883	1.383	0.07296	1.199	1.596	8.836e-06	-6765	OR2I1P	Females
rs9667087	chr11	131984142	G	3872	0.7136	0.07593	0.6149	0.8281	8.847e-06	-32676	NTM	Females
rs1694104	chr5	53263103	A	3842	0.494	0.1587	0.362	0.6743	8.9e-06	-79909	ARL15	Females
rs115953516	chr3	63445539	T	3866	1.81	0.1336	1.393	2.352	8.91e-06	16527	SYNPR	Females
rs76396076	chr16	70661293	G	3863	1.469	0.08664	1.24	1.741	8.953e-06	-27281	IL34	Females
rs112214476	chr2	130095684	T	3804	1.452	0.084	1.232	1.712	8.989e-06	-64263	AC079586.1	Females
rs12344766	chr9	7434628	A	3840	1.354	0.06823	1.184	1.548	8.993e-06	42416	RPL4P5	Females
rs151147769	chr16	1985241	T	3728	1.549	0.09867	1.277	1.88	9.101e-06	2969	MSRB1	Females
rs115069403	chr16	1957462	T	3876	1.508	0.0926	1.258	1.808	9.137e-06	4001	HS3ST6	Females
rs77353367	chr16	70666070	A	3871	1.465	0.08612	1.238	1.735	9.195e-06	-22504	IL34	Females
chr21:22193645	chr21	22193645	C	3827	2.675	0.2219	1.731	4.132	9.243e-06	6799	PPIAP1	Females
rs143269492	chr16	1955388	A	3864	1.513	0.09336	1.26	1.816	9.273e-06	6075	HS3ST6	Females
rs480608	chr11	102251487	T	3882	1.538	0.09716	1.272	1.861	9.282e-06	2086	BIRC2	Females
rs78817565	chr4	28367807	C	3874	2.5	0.2068	1.667	3.749	9.402e-06	-3907	RP11-180C1.1	Females
rs6477202	chr9	7427587	A	3797	1.354	0.06848	1.184	1.549	9.414e-06	49457	RPL4P5	Females
rs28646267	chr8	102171966	T	3856	1.48	0.08853	1.244	1.76	9.463e-06	7066	KB-1460A1.5	Females
rs60037997	chr22	43678895	A	3709	1.662	0.1147	1.327	2.08	9.5e-06	-941	Z99756.1	Females
rs17519307	chr12	40589372	T	3850	2.686	0.2232	1.734	4.16	9.561e-06	-9562	AC079630.4	Females
rs12027518	chr1	96314935	G	3877	1.351	0.06792	1.182	1.543	9.573e-06	-37160	AC092812.1	Females
rs117955526	chr13	34252160	A	3826	2.244	0.1829	1.568	3.212	9.886e-06	-1255	RP11-141M1.3	Females
rs116028853	chr7	8547371	A	3881	2.123	0.1704	1.52	2.964	9.96e-06	72547	NXPH1	Females
rs73232392	chr7	8547373	G	3881	2.123	0.1704	1.52	2.964	9.96e-06	72549	NXPH1	Females
SNP	CHR	BP	A1	NMISS	OR	SE	L95	U95	P	NearestGeneDist	NearestGene
rs362514***	chr6	29507310	T	1269	1.29	0.1189	1.022	1.628	2.139	0.03241	GPR53P**/UBD/FAT10	Males
rs402528***	chr6	29524593	T	1268	1.331	0.1288	1.034	1.713	2.217	0.02662	GABBR1	Males
chr8:25739364	chr8	25739364	G	1261	5.022	0.2787	2.908	8.671	7.036e-09	6068	EBF2	Males
rs76708290	chr21	32582026	T	1252	5.498	0.2979	3.067	9.857	1.053e-08	67057	TIAM1	Males
rs76884305	chr21	32582231	T	1252	5.498	0.2979	3.067	9.857	1.053e-08	66852	TIAM1	Males
rs79328154	chr8	25734395	C	1250	4.248	0.2614	2.545	7.09	3.136e-08	11037	EBF2	Males
rs61924613	chr12	43322490	C	1186	1.928	0.123	1.515	2.454	9.442e-08	1160	RP11-510P12.1	Males
rs145819044	chr3	29314257	C	1255	6.853	0.3736	3.295	14.25	2.588e-07	-8573	RBMS3-AS3	Males
rs2161276	chr5	62747146	T	1266	2.917	0.2113	1.928	4.413	4.032e-07	149263	CTD-2049O17.1	Males
rs12653722	chr5	62748469	T	1266	2.917	0.2113	1.928	4.413	4.032e-07	150586	CTD-2049O17.1	Males
rs57697716	chr6	36232730	G	1257	6.697	0.3768	3.2	14.01	4.484e-07	21751	PNPLA1	Males
rs77772839	chr5	141080563	G	1259	5.719	0.353	2.863	11.42	7.808e-07	-18775	ARAP3	Males
rs74968071	chr6	36231862	A	1252	6.101	0.3678	2.967	12.54	8.776e-07	20883	PNPLA1	Males
rs116685951	chr2	44108333	A	1239	2.247	0.1647	1.627	3.103	8.893e-07	2728	ABCG8	Males
rs149625449	chr8	25707753	G	1261	3.538	0.258	2.134	5.866	9.665e-07	-5629	EBF2	Males
rs262974	chr3	183443634	C	1269	2.126	0.154	1.572	2.875	9.792e-07	28029	YEATS2	Males
rs35125276m	chr6	72398976	A	1236	3.401	0.2512	2.079	5.565	1.097e-06	-36662	RNU4-66P	Males
rs183009447	chr10	18202934	G	1242	9.282	0.4585	3.779	22.8	1.175e-06	2843	MRC1	Males
rs41273185	chr1	19401445	T	1266	2.502	0.1891	1.727	3.625	1.237e-06	-148	UBR4	Males
rs16862503	chr1	19401542	T	1266	2.502	0.1891	1.727	3.625	1.237e-06	-245	UBR4	Males
rs262973	chr3	183444148	T	1266	2.11	0.1543	1.559	2.855	1.312e-06	28543	YEATS2	Males
rs144318722	chr5	170325290	A	1247	2.894	0.2203	1.879	4.457	1.419e-06	1358	CTC-455F18.3	Males
rs181616627	chr7	41110238	A	1254	5.869	0.3673	2.857	12.06	1.448e-06	-30963	AC005022.1	Males
rs114315261	chr15	33537327	G	1230	2.792	0.2132	1.838	4.24	1.461e-06	-152	TMCO5B	Males
rs3999413	chr12	121437938	A	1269	3.558	0.2642	2.12	5.971	1.559e-06	-1134	HNF1A	Males
rs11065393	chr12	121446746	T	1269	3.558	0.2642	2.12	5.971	1.559e-06	2206	C12orf43	Males
rs116808273	chr1	19400514	G	1266	2.574	0.1975	1.748	3.791	1.699e-06	1491	RP5-1126H10.2	Males
rs75248310	chr1	19402449	A	1266	2.574	0.1975	1.748	3.791	1.699e-06	-1152	UBR4	Males
rs116427956	chr11	112209849	T	1260	4.333	0.3063	2.377	7.897	1.699e-06	-23408	RP11-356J5.12	m\
rs79729633	chr1	19397623	C	1266	2.571	0.1975	1.746	3.787	1.745e-06	980	RP5-1126H10.2	Males
rs60997522m	chr4	190833272	ATT	1172	1.963	0.1414	1.488	2.59	1.832e-06	5205	AF146191.4	Males
rs369655922	chr6	100589931	A	1242	4.412	0.3115	2.396	8.124	1.886e-06	5392	PRDX2P4	Males
rs585349	chr12	121552052	G	1267	1.747	0.1171	1.389	2.197	1.902e-06	6759	RP11-216P16.6	Males
rs191664416	chr8	62845518	A	1265	6.333	0.3879	2.961	13.55	1.956e-06	-6575	RP11-705O24.1	Males
rs16928114	chr8	62852614	G	1265	6.333	0.3879	2.961	13.55	1.956e-06	-4125	RP11-705O24.1	Males
rs182097084	chr8	62856700	A	1265	6.333	0.3879	2.961	13.55	1.956e-06	-39	RP11-705O24.1	Males
rs193261880	chr8	62860207	T	1265	6.333	0.3879	2.961	13.55	1.956e-06	3468	RP11-705O24.1	Males
rs357247	chr5	38811863	C	1205	0.5448	0.1279	0.424	0.7	2.052e-06	34007	CTD-2127H9.1	Males
rs148137741	chr6	118274141	C	1260	3.927	0.2883	2.232	6.91	2.079e-06	45453	SLC35F1	Males
rs141996190	chr6	118301847	C	1260	3.927	0.2883	2.232	6.91	2.079e-06	73159	SLC35F1	Males
rs138331175	chr6	118310419	A	1260	3.927	0.2883	2.232	6.91	2.079e-06	81731	SLC35F1	Males
rs61099536	chr12	19169601	T	1268	2.015	0.148	1.508	2.694	2.192e-06	-72372	RPL7P6	Males
chr8:62912295	chr8	62912295	G	1267	6.089	0.3815	2.882	12.86	2.193e-06	55556	RP11-705O24.1	Males
rs114123785	chr8	62916794	A	1267	6.089	0.3815	2.882	12.86	2.193e-06	60055	RP11-705O24.1	Males
rs74697145	chr8	62918426	C	1267	6.089	0.3815	2.882	12.86	2.193e-06	61687	RP11-705O24.1	Males
rs116512354	chr8	62956250	T	1266	6.088	0.3816	2.882	12.86	2.206e-06	-66832	CTD-2571E19.1	Males
rs114642485	chr8	62958184	C	1266	6.088	0.3816	2.882	12.86	2.206e-06	-64898	CTD-2571E19.1	Males
rs116428396	chr8	62984727	T	1266	6.088	0.3816	2.882	12.86	2.206e-06	-38355	CTD-2571E19.1	Males
rs16999926	chr4	75768875	C	1156	2.12	0.1588	1.553	2.894	2.209e-06	-48979	BTC	Males
rs114061484	chr1	19432817	C	1268	2.542	0.1973	1.727	3.742	2.248e-06	-31818	UBR4	Males
rs58393161	chr12	19174094	C	1266	2.015	0.1482	1.507	2.694	2.281e-06	-67879	RPL7P6	Males
rs2833308	chr21	32526915	A	1053	0.4861	0.1527	0.3604	0.6557	2.319e-06	-34241	TIAM1	Males
rs370635033	chr10	18205012	G	1240	8.199	0.4456	3.423	19.64	2.338e-06	4921	MRC1	Males
rs11044392	chr12	19170139	A	1269	2.011	0.148	1.504	2.687	2.379e-06	-71834	RPL7P6	Males
rs115042584	chr15	86583306	T	1256	6.538	0.3981	2.996	14.27	2.407e-06	38667	RP11-553E24.3	Males
chr10:18207383	chr10	18207383	G	1247	8.208	0.4471	3.417	19.72	2.501e-06	7292	MRC1	Males
rs114630954	chr15	33543544	T	1264	2.821	0.2206	1.831	4.347	2.575e-06	-3722	TMCO5B	Males
rs60491799	chr1	41960190	C	1151	2.507	0.1954	1.709	3.676	2.579e-06	-9846	EDN2	Males
rs150380517	chr20	10224572	T	1254	3.507	0.2676	2.076	5.925	2.73e-06	24859	SNAP25	Males
rs116175161	chr15	33548965	G	1265	2.795	0.2202	1.815	4.304	3.062e-06	-9143	TMCO5B	Males
rs147519865	chr22	49782905	A	1245	3.961	0.2952	2.221	7.064	3.103e-06	25270	C22orf34	Males
rs9459113	chr6	164891160	C	1266	2.486	0.1953	1.695	3.645	3.112e-06	-121483	RP11-347L18.1	Males
rs372891453	chr4	36878425	A	1258	2.161	0.1653	1.563	2.988	3.148e-06	-125012	RP11-103J17.2	Males
rs2367557	chr12	96072016	A	1131	1.814	0.1282	1.411	2.332	3.428e-06	-19155	NTN4	Males
rs115234822	chr3	20770411	G	1244	3.153	0.2479	1.94	5.125	3.611e-06	-221163	RNU6-815P	Males
rs114937900	chr8	62840860	T	1264	6.419	0.4016	2.922	14.1	3.662e-06	-11233	RP11-705O24.1	Males
rs77825000	chr1	19484909	A	1266	2.465	0.1951	1.681	3.612	3.766e-06	-7492	UBR4	Males
rs150810066	chr1	19494941	C	1266	2.465	0.1951	1.681	3.612	3.766e-06	9298	UBR4	Males
rs116454113	chr11	112213968	T	1260	4.231	0.3127	2.292	7.81	3.974e-06	-19289	RP11-356J5.12	Males
rs29506	chr7	41200603	G	1256	0.4784	0.1602	0.3495	0.6548	4.157e-06	27498	AC005022.1	Males
chr10:18209812	chr10	18209812	CT	1262	8.652	0.4689	3.452	21.69	4.18e-06	9721	MRC1	Males
rs145409400	chr14	104444692	T	1258	3.668	0.2826	2.108	6.382	4.259e-06	7759	TDRD9	Males
rs4975741	chr5	1854650	A	1188	0.5661	0.1237	0.4442	0.7215	4.268e-06	1433	CTD-2194D22.2	Males
rs61729124	chr15	33537206	T	1230	2.652	0.2122	1.75	4.021	4.31e-06	-31	TMCO5B	Males
rs79711913	chr8	62901423	T	1266	4.819	0.3422	2.464	9.423	4.322e-06	44684	RP11-705O24.1	Males
rs115080939	chr1	19405813	A	1262	2.51	0.2007	1.694	3.72	4.502e-06	1987	UBR4	Males
rs116297758	chr8	25739061	T	1259	4.82	0.3429	2.461	9.44	4.509e-06	6371	EBF2	Males
rs140667037	chr16	54816806	T	1232	2.717	0.218	1.772	4.165	4.576e-06	64352	RP11-1136G4.1	Males
rs115254824	chr5	171113347	T	1252	4.297	0.3182	2.303	8.016	4.601e-06	-84186	AC011410.1	Males
rs115118670	chr2	44107816	T	1266	3.031	0.2422	1.885	4.873	4.695e-06	2211	ABCG8	Males
rs75845688	chr1	19479524	T	1266	2.441	0.1949	1.666	3.577	4.7e-06	-2107	UBR4	Males
rs133481	chr22	48924633	A	1265	2.031	0.1548	1.499	2.751	4.72e-06	39230	FAM19A5	Males
rs78411239	chr7	13155218	T	1263	3.324	0.2628	1.986	5.564	4.876e-06	14122	AC011288.2	Males
rs74891975	chr6	36233854	A	1264	6.154	0.3977	2.823	13.42	4.889e-06	22875	PNPLA1	Males
rs11044387	chr12	19168063	C	1262	1.973	0.1488	1.474	2.641	4.907e-06	-73910	RPL7P6	Males
rs16928099	chr8	62840802	C	1264	5.566	0.3765	2.661	11.64	5.124e-06	-11291	RP11-705O24.1	Males
rs7252213	chr19	44576863	G	1266	2.072	0.16	1.515	2.836	5.241e-06	567	ZNF284	Males
rs76210405	chr1	19478993	A	1267	2.47	0.1986	1.674	3.645	5.279e-06	-1576	UBR4	Males
rs76767548	chr1	19492550	G	1267	2.47	0.1986	1.674	3.645	5.279e-06	1999	UBR4	Males
rs114263834	chr1	19493456	G	1267	2.47	0.1986	1.674	3.645	5.279e-06	1093	UBR4	Males
rs76065724	chr1	19497413	C	1267	2.47	0.1986	1.674	3.645	5.279e-06	6826	UBR4	Males
rs114873584	chr12	70024097	T	1266	3.397	0.2686	2.007	5.751	5.283e-06	13042	BEST3	Males
rs10708141	chr3	183447464	AT	1227	2.024	0.1549	1.494	2.742	5.374e-06	31859	YEATS2	Males
rs141727069	chr11	58924369	T	1267	3.828	0.2955	2.145	6.831	5.54e-06	1857	FAM111A	Males
rs114885696	chr8	135329341	A	1237	4.162	0.3139	2.25	7.701	5.546e-06	3349	RP11-513H8.1	Males
rs114933253	chr16	54790746	T	1238	2.687	0.2177	1.754	4.117	5.572e-06	90412	RP11-1136G4.1	Males
rs29502	chr7	41198860	G	1256	0.4837	0.1599	0.3535	0.6618	5.61e-06	25755	AC005022.1	Males
rs76398134	chr15	78288727	A	1257	2.45	0.1975	1.664	3.609	5.681e-06	-1399	TBC1D2B	Males
chr7:41096626	chr7	41096626	G	1257	4.903	0.3504	2.467	9.744	5.703e-06	-44575	AC005022.1	Males
rs115947936	chr7	41097709	G	1257	4.903	0.3504	2.467	9.744	5.703e-06	-43492	AC005022.1	Males
rs144316028	chr7	41097901	T	1257	4.903	0.3504	2.467	9.744	5.703e-06	-43300	AC005022.1	Males
rs150145005	chr7	41100294	G	1257	4.903	0.3504	2.467	9.744	5.703e-06	-40907	AC005022.1	Males
chr7:41101029	chr7	41101029	C	1257	4.903	0.3504	2.467	9.744	5.703e-06	-40172	AC005022.1	Males
rs60755777	chr5	80631877	T	1247	2.372	0.1904	1.633	3.445	5.757e-06	-5697	ACOT12	Males
rs146048572	chr7	41093329	G	1256	4.9	0.3504	2.465	9.738	5.761e-06	-47872	AC005022.1	Males
rs116550421	chr7	41094317	A	1256	4.9	0.3504	2.465	9.738	5.761e-06	-46884	AC005022.1	Males
rs140560870	chr12	69486382	A	1261	5.552	0.3788	2.642	11.66	6.036e-06	24965	AC139931.1	Males
rs148696436	chr7	41103043	G	1259	4.864	0.3501	2.449	9.659	6.24e-06	-38158	AC005022.1	Males
rs192031756	chr7	41106270	T	1259	4.864	0.3501	2.449	9.659	6.24e-06	-34931	AC005022.1	Males
rs10229290	chr7	41173885	T	1225	1.953	0.1481	1.461	2.611	6.244e-06	780	AC005022.1	Males
chr10:18070853	chr10	18070853	G	1176	6.158	0.4024	2.799	13.55	6.257e-06	-18295	TMEM236	Males
chr7:41090010	chr7	41090010	G	1257	4.863	0.3501	2.448	9.658	6.261e-06	-51191	AC005022.1	Males
rs190922064	chr7	41090705	G	1257	4.863	0.3501	2.448	9.658	6.261e-06	-50496	AC005022.1	Males
chr7:41091548	chr7	41091548	T	1257	4.863	0.3501	2.448	9.658	6.261e-06	-49653	AC005022.1	Males
rs184658846	chr7	41091615	G	1257	4.863	0.3501	2.448	9.658	6.261e-06	-49586	AC005022.1	Males
rs115798009	chr2	44109104	A	1265	2.974	0.2415	1.852	4.774	6.399e-06	3499	ABCG8	Males
rs35621842	chr17	46606222	T	1265	2.359	0.1902	1.625	3.425	6.414e-06	-335	HOXB1	Males
rs7784601	chr7	42210216	C	1252	2.23	0.1778	1.574	3.159	6.491e-06	57104	GLI3	Males
rs139163924	chr1	19498801	G	1267	2.445	0.1984	1.657	3.607	6.586e-06	5438	UBR4	Males
rs78545298	chr1	19475410	T	1267	2.445	0.1984	1.657	3.608	6.604e-06	2784	UBR4	Males
rs34498972	chr1	19477196	T	1267	2.445	0.1984	1.657	3.608	6.604e-06	998	UBR4	Males
rs116610537	chr1	19480617	T	1267	2.445	0.1984	1.657	3.608	6.604e-06	-285	UBR4	Males
rs144531811	chr7	94816252	G	1251	3.503	0.2783	2.03	6.044	6.633e-06	27392	AC002429.5	Males
rs116678990	chr7	94831459	A	1251	3.503	0.2783	2.03	6.044	6.633e-06	12185	AC002429.5	Males
chr8:58347954	chr8	58347954	CG	1068	1.939	0.147	1.454	2.587	6.687e-06	42513	RPL30P10	Males
rs29495	chr7	41195438	A	1251	0.4855	0.1604	0.3545	0.665	6.689e-06	22333	AC005022.1	Males
rs60787082	chr5	80639352	A	1243	2.374	0.192	1.629	3.459	6.724e-06	670	ACOT12	Males
rs56921966	chr5	80637471	C	1242	2.373	0.192	1.629	3.457	6.755e-06	2551	ACOT12	Males
rs77738095	chr1	19448089	A	1268	2.361	0.1911	1.624	3.434	6.932e-06	-383	UBR4	Males
rs4937972	chr11	134752246	C	1237	2.288	0.1841	1.595	3.281	6.933e-06	-68355	RP11-555G19.1	Males
rs148303473	chr11	58815974	C	1264	3.906	0.3037	2.154	7.083	7.269e-06	-2470	GLYATL1P4	Males
rs116092341	chr12	70035582	T	1263	3.41	0.2735	1.995	5.829	7.295e-06	1557	BEST3	Males
rs28755812	chr3	189833611	A	1256	4.527	0.3368	2.34	8.761	7.346e-06	826	LEPREL1	Males
rs28588738	chr3	189833613	A	1256	4.527	0.3368	2.34	8.761	7.346e-06	824	LEPREL1	Males
rs114280073	chr2	44109037	T	1264	3.006	0.2455	1.858	4.864	7.368e-06	3432	ABCG8	Males
rs28573683	chr4	150018541	G	1250	0.3664	0.2241	0.2361	0.5685	7.484e-06	-34867	RP11-563M4.1	Males
rs146708280	chr12	2244813	G	1100	2.142	0.17	1.535	2.989	7.497e-06	82085	CACNA1C	Males
rs77592329	chr1	19467503	T	1268	2.43	0.1983	1.647	3.584	7.535e-06	10691	UBR4	Males
chr2:122341490	chr2	122341490	<INS:ME:ALU>	1198	4.91	0.3555	2.446	9.855	7.59e-06	65562	CLASP1	Males
rs79396118	chr1	18332927	G	1254	2.981	0.2441	1.847	4.81	7.674e-06	-59223	RP11-174G17.2	Males
rs112310778	chr15	95272594	A	1265	3.044	0.2489	1.869	4.958	7.703e-06	-126108	CTD-2576F9.1	Males
rs76502926	chr12	110000459	A	1250	3.151	0.2567	1.905	5.212	7.802e-06	-819	MMAB	Males
rs78797015	chr8	135323717	T	1248	3.844	0.3012	2.13	6.938	7.807e-06	8973	RP11-513H8.1	Males
rs79306979	chr1	19510718	T	1264	2.405	0.1964	1.636	3.534	7.895e-06	26028	UBR4	Males
rs80191963	chr7	41296095	T	1254	4.243	0.3235	2.25	7.999	7.929e-06	122990	AC005022.1	Males
rs4762598	chr12	96067716	A	1181	1.824	0.1345	1.401	2.374	7.943e-06	-59	PGAM1P5	Males
rs149467601	chr1	7260954	C	1268	4.751	0.3489	2.397	9.414	7.985e-06	415364	CAMTA1	Males
rs139879598	chr1	7262543	G	1268	4.751	0.3489	2.397	9.414	7.985e-06	416953	CAMTA1	Males
rs1990827	chr12	12733591	G	1269	0.5856	0.1199	0.463	0.7406	8.005e-06	-11881	RP11-158N24.1	Males
rs192224767	chr6	143814526	T	1262	3.251	0.2641	1.937	5.455	8.031e-06	2685	RP1-20N2.6	Males
chr6:164896087	chr6	164896087	T	1268	2.402	0.1963	1.635	3.529	8.06e-06	-126410	RP11-347L18.1	Males
rs150084707	chr1	7276192	T	1267	4.746	0.349	2.395	9.405	8.108e-06	430602	CAMTA1	Males
rs150250274	chr2	44106082	T	1264	3.084	0.2524	1.88	5.057	8.143e-06	477	ABCG8	Males
rs79546442	chr1	19390856	A	1263	2.401	0.1964	1.634	3.528	8.165e-06	7747	RP5-1126H10.2	Males
rs75743262	chr1	19390880	T	1263	2.401	0.1964	1.634	3.528	8.165e-06	7723	RP5-1126H10.2	Males
rs28859049	chr4	150009851	G	1254	0.3748	0.22	0.2435	0.5769	8.195e-06	-26177	RP11-563M4.1	Males
rs133489	chr22	48919999	T	1269	1.989	0.1541	1.47	2.69	8.196e-06	34596	FAM19A5	Males
rs305002	chr15	70141905	C	1269	0.4966	0.157	0.3651	0.6755	8.242e-06	6446	LINC00593	Males
rs57967582	chr8	32789153	A	1233	2.09	0.1654	1.511	2.89	8.34e-06	-20037	RNU6-663P	Males
rs149630820	chr3	854771	T	1250	1.974	0.1526	1.464	2.662	8.349e-06	-29556	AC090044.1	Males
rs11044389	chr12	19168581	T	1258	1.974	0.1526	1.463	2.662	8.373e-06	-73392	RPL7P6	Males
rs145663483	chr17	46615862	AAAAT	1259	2.378	0.1945	1.624	3.481	8.449e-06	2393	HOXB2	Males
rs9459114	chr6	164891375	C	1263	2.501	0.206	1.67	3.745	8.613e-06	-121698	RP11-347L18.1	Males
rs371278952	chr3	167692809	TAGCCAAGCGTG	1248	1.699	0.1192	1.345	2.147	8.694e-06	15939	HMGN2P26	Males
rs80025097	chr5	82827765	T	1261	3.515	0.2829	2.019	6.119	8.868e-06	-595	VCAN-AS1	Males
rs116049131	chr13	108809975	C	1255	4.586	0.3432	2.34	8.985	9.103e-06	49811	LIG4	Males
rs141509387	chr17	78257767	G	1266	5.387	0.3796	2.56	11.34	9.134e-06	23099	RNF213	Males
rs78020264	chr21	23382080	A	1250	5.093	0.3669	2.481	10.45	9.142e-06	-604	AP000472.2	Males
rs16942624	chr16	87106123	T	1269	0.5376	0.1399	0.4087	0.7073	9.202e-06	2769	RP11-134D3.2	Males
rs143932648	chr5	62598189	C	1266	4.685	0.3482	2.367	9.271	9.224e-06	306	CTD-2049O17.1	Males
rs11149636	chr16	84314450	T	1269	2.344	0.1921	1.609	3.416	9.225e-06	-13801	WFDC1	Males
rs139844147m	chr17	78253180	T	1265	5.381	0.3795	2.557	11.32	9.246e-06	18512	RNF213	Males
rs76434378	chr17	78254124	A	1265	5.381	0.3795	2.557	11.32	9.246e-06	19456	RNF213	Males
rs7756830	chr6	10300656	T	1269	0.441	0.1847	0.307	0.6333	9.318e-06	65169	RP1-290I10.2	Males
rs61751557	chr9	139417333	A	1220	2.571	0.2131	1.693	3.903	9.34e-06	-254	NOTCH1	Males
rs12602263	chr17	31425998	A	1196	2.041	0.1613	1.488	2.8	9.656e-06	-75116	ASIC2	Males
rs186335256	chr1	42511205	G	1266	3.441	0.2794	1.99	5.95	9.725e-06	3805	HNRNPFP1	Males
rs263041	chr3	183522231	A	1268	2.286	0.1869	1.585	3.297	9.756e-06	3467	YEATS2	Males
rs4133027	chr3	28624327	T	1269	1.711	0.1215	1.349	2.171	9.816e-06	6409	LINC00693	Males
rs76214107	chr12	70033038	A	1264	3.332	0.2723	1.954	5.682	9.829e-06	4101	BEST3	Males
rs140503520	chr12	70033107	T	1264	3.332	0.2723	1.954	5.682	9.829e-06	4032	BEST3	Males
rs114516595	chr12	70033193	A	1264	3.332	0.2723	1.954	5.682	9.829e-06	3946	BEST3	Males
rs8079617	chr17	46610028	G	1268	2.311	0.1895	1.594	3.35	9.866e-06	-1669	HOXB1	Males
rs115273664	chr21	32625377	A	1255	3.276	0.2685	1.936	5.546	9.873e-06	23706	TIAM1	Males
SNP: Single Nucleotide Polymorphism; CHR: Chromosome; BP: base pair position (hg19); OR: odd ratio;
A1: risk allele; N-SampleSize: sample size per SNP; SE: standard error; L95: lower confidence interval; U95: upper confidence interval: P: association p-value; NearestGeneDist: distance of the nearest gene;
Nearest genes: nearest genes were defined by using hiAnnotator (20); Dataset: dataset used in the analyses (entire dataset or stratified by sex).
*Near the HLA Locus
**Pseudogene
*** These two genes were the top significant hits in the main analysis and as such were included in the table

## Sheet: ST5
Supplementary Table 5: GWAS summary statistics of psychiatric diseases showing nominal significance for the two variants in the HLA locus.
SNP	CHR	Typed-SNP	BP	A1	A2	FRQ_A	FRQ_U	OR	SE	P	Phenotype	Study
rs362514	6	rs115838282	29507310	T	C	0.476	0.481	0.97006	0.0134	0.02315	Bipolar	Stahl, et al. 2019 (1)
rs402528	6	rs150770611	29524593	T	G	0.513	0.515	0.98285	0.0138	0.2095	Bipolar	Stahl, et al. 2019 (1)
rs362514	6	rs115838282	29507310	T	C	0.478	0.48	0.98403	0.0079	0.04242	MDD	Wray, et al. 2018a (2)
rs402528	6	rs150770611	29524593	T	G	0.491	0.488	0.986	0.0081	0.08051	MDD	Wray, et al. 2018a (2)
						FRQ_A	FRQ_U	OR	SE	P
rs362514	6	rs115838282	29507310	T	C	0.478	0.483	0.9721	0.0148	0.05518	BPvsControl	Bipolar, et al. 2018 (3)
rs402528	6	rs150770611	29524593	T	G	0.514	0.515	0.9862	0.0152	0.3597	BPvsControl	Bipolar, et al. 2018 (3)
rs362514	6	rs115838282	29507310	T	C	0.485	0.488	0.96377	0.0109	0.0006885	BP_SCZvsCont	Bipolar, et al. 2018 (3)
rs402528	6	rs150770611	29524593	T	G	0.506	0.508	0.97132	0.0111	0.008627	BP_SCZvsCont	Bipolar, et al. 2018 (3)
rs362514	6	rs115838282	29507310	T	C	0.489	0.492	0.95418	0.016	0.003369	SCZvsCont	Bipolar, et al. 2018 (3)
rs402528	6	rs150770611	29524593	T	G	0.501	0.503	0.95466	0.0162	0.004209	SCZvsCont	Bipolar, et al. 2018 (3)
rs362514	6	rs115838282	29507310	T	C	0.491	0.488	1.01633	0.0184	0.3797	SCZvsBP	Bipolar, et al. 2018 (3)
rs402528	6	rs150770611	29524593	T	G	0.518	0.513	1.0028	0.0188	0.882	SCZvsBP	Bipolar, et al. 2018 (3)
						FRQ_A	FRQ_U	OR	SE	P
rs362514	6	rs115838282	29507310	T	C	0.472	0.483	0.97278	0.0324	0.3947	Suicidal	Mullins et al., 2019 (4)
rs402528	6	rs150770611	29524593	T	G	0.511	0.523	0.9481	0.0332	0.1087	Suicidal	Mullins et al., 2019 (4)
NA	6	NA	NA	NA	NA	NA	NA	NA	NA	NA	Cross Disorders	Cross-Disorder Group,2019 (5)
NA	6	NA	NA	NA	NA	NA	NA	NA	NA	NA	Cross Disorders	Cross-Disorder Group,2019 (5)
rs362514	6	rs362514	29507310	T	C	0.474	0.479	0.9657	0.011	0.001572	SCZ	Lam, et al. 2019 (6)
rs402528	6	rs402528	29524593	T	G	0.46	0.466	0.96464	0.0111	0.001125	SCZ	Lam, et al. 2019 (6)
						EAF	MAF	Z	SE	P
rs362514	6	rs362514	29507310	T	C	0.4978	0.4978	0.08586	0.002311	0.9316	Depressed affect subcluster	Nagel, et al. 2018 (7)
rs402528	6	rs402528	29524593	T	G	0.487	0.487	0.2091	0.002311	0.8343	Depressed affect subcluster	Nagel, et al. 2018 (7)
rs362514	6	rs362514	29507310	T	C	0.4978	0.4978	3.127	0.00238	0.001763	Worry Subcluster	Nagel, et al. 2018 (7)
rs402528	6	rs402528	29524593	T	G	0.487	0.487	3.223	0.00238	0.00127	Worry Subcluster	Nagel, et al. 2018 (7)
						EAF_UKB	MAF_UKB	Z		P
rs362514	6	rs362514	29507310	T	C	0.4978	0.4978	2.126	NA	0.03354	Depressed	Nagel, et al. 2018 (7)
rs402528	6	rs402528	29524593	T	G	0.4869	0.4869	2.486	NA	0.01293	Depressed	Nagel, et al. 2018 (7)
rs402528	6	rs402528	29524593	T	G	0.475333	0.475333	1.704	NA	0.08837	Neuroticism	Nagel, et al. 2018 (7)
rs362514	6	rs362514	29507310	T	C	0.490148	0.490148	1.321	NA	0.1866	Neuroticism	Nagel, et al. 2018 (7)
SNP: Single Nucleotide Polymorphism; CHR: Chromosome; Typed-SNP: SNP genotyepd and not imputed; BP: base pair position (hg19); A1: risk allele; A2: alternative allele; FRQ_A: allele frequency among cases; FRQ_U: allele frequency among controls , OR: odd ratio; SE: standard error; P: association p-value; Phenotype: trait used in the GWAS analysis.
A1: risk allele; N-SampleSize: sample size per SNP; SE: standard error; L95: lower confidence interval; U95: upper confidence interval: P: association p-value; NearestGeneDist: distance of the nearest gene; Dataset: dataset used in the analyses (entire dataset or stratified by sex)
1	Stahl EA, Breen G, Forstner AJ, McQuillin A, Ripke S, Trubetskoy V, et al. Genome-wide association study identifies 30 loci associated with bipolar disorder. Nat Genet. 2019;51(5):793-803.
2	Wray NR, Ripke S, Mattheisen M, Trzaskowski M, Byrne EM, Abdellaoui A, et al. Genome-wide association analyses identify 44 risk variants and refine the genetic architecture of major depression. Nat Genet. 2018;50(5):668-81.
3	Bipolar D, Schizophrenia Working Group of the Psychiatric Genomics Consortium. Electronic address drve, Bipolar D, Schizophrenia Working Group of the Psychiatric Genomics C. Genomic Dissection of Bipolar Disorder and Schizophrenia, Including 28 Subphenotypes. Cell. 2018;173(7):1705-15 e16.
4	Mullins N, Bigdeli TB, Borglum AD, Coleman JRI, Demontis D, Mehta D, et al. GWAS of Suicide Attempt in Psychiatric Disorders and Association With Major Depression Polygenic Risk Scores. Am J Psychiatry. 2019;176(8):651-60.
5	Cross-Disorder Group of the Psychiatric Genomics Consortium. Electronic address pmhe, Cross-Disorder Group of the Psychiatric Genomics C. Genomic Relationships, Novel Loci, and Pleiotropic Mechanisms across Eight Psychiatric Disorders. Cell. 2019;179(7):1469-82 e11.
6	Lam M, Chen CY, Li Z, Martin AR, Bryois J, Ma X, et al. Comparative genetic architectures of schizophrenia in East Asian and European populations. Nat Genet. 2019;51(12):1670-8.
7	Nagel M, Jansen PR, Stringer S, Watanabe K, de Leeuw CA, Bryois J, et al. Meta-analysis of genome-wide association studies for neuroticism in 449,484 individuals identifies novel genetic loci and pathways. Nat Genet. 2018;50(7):920-7.

## Sheet: ST6
Supplementary Table 6: GTEx public database shows several genes in the HLA complex being regulated by rs362154 and rs402528.
SNP Id	Gene code Id	Gene Symbol	P-Value	Tissue
rs362514	ENSG00000204713.10	TRIM27	7e-06	ArteryAorta
rs362514	ENSG00000204622.11	HLA-J	1.3e-05	Cells - Cultured fibroblasts
rs362514	ENSG00000204622.11	HLA-J	1.8e-05	Esophagus - Muscularis
rs362514	ENSG00000204632.11	HLA-G	3.2e-05	Cells - Cultured fibroblasts
rs362514	ENSG00000230521.1	HCG4P7	4.1e-05	Thyroid
rs362514	ENSG00000206341.7	HLA-H	5e-05	Muscle - Skeletal
rs362514	ENSG00000204632.11	HLA-G	7e-05	Muscle - Skeletal
rs362514	ENSG00000280128.1	Xxbaca	0.0001	Esophagus - Mucosa
rs362514	ENSG00000206341.7	HLA-H	0.00011	Adipose - Visceral (Omentum)
rs362514	ENSG00000206341.7	HLA-H	0.00012	WholeBlood
rs362514	ENSG00000204622.11	HLA-J	0.00026	Esophagus - Mucosa
rs362514	ENSG00000204622.11	HLA-J	0.00027	Muscle - Skeletal
rs362514	ENSG00000204622.11	HLA-J	0.00028	Nerve Tibial
rs362514	ENSG00000204622.11	HLA-J	0.00034	Artery - Tibial
rs402528	ENSG00000204713.10	TRIM27	2e-06	ArteryAorta
rs402528	ENSG00000204622.11	HLA-J	2e-06	Cells - Cultured fibroblasts
rs402528	ENSG00000206341.7	HLA-H	1.9e-05	Muscle - Skeletal
rs402528	ENSG00000204632.11	HLA-G	2.4e-05	Muscle - Skeletal
rs402528	ENSG00000204622.11	HLA-J	2.4e-05	Esophagus - Muscularis
rs402528	ENSG00000206341.7	HLA-H	4.4e-05	Adipose - Visceral (Omentum)
rs402528	ENSG00000206341.7	HLA-H	4.4e-05	WholeBlood
rs402528	ENSG00000204622.11	HLA-J	4.5e-05	Esophagus - Mucosa
rs402528	ENSG00000204632.11	HLA-G	5.8e-05	Cells - Cultured fibroblasts
rs402528	ENSG00000204622.11	HLA-J	0.00012	ArteryAorta
rs402528	ENSG00000204632.11	HLA-G	0.00013	Skin - Sun Exposed (Lower leg)
rs402528	ENSG00000204622.11	HLA-J	0.00014	Artery - Tibial
rs402528	ENSG00000204622.11	HLA-J	0.00016	Nerve Tibial
rs402528	ENSG00000280128.1	Xxbaca	0.00017	Esophagus - Mucosa
rs402528	ENSG00000204622.11	HLA-J	0.00021	Adipose - Visceral (Omentum)
rs402528	ENSG00000204695.3	OR14J1	0.00021	Testis
rs402528	ENSG00000206341.7	HLA-H	0.00022	Skin - Sun Exposed (Lower leg)
rs402528	ENSG00000204622.11	HLA-J	0.00025	Skin - Not Sun Exposed (Suprapubic)
rs402528	ENSG00000204618.8	RNF39	0.00026	Thyroid
rs402528	ENSG00000206341.7	HLA-H	0.00029	Adipose - Subcutaneous
rs402528	ENSG00000181126.13	HLA-V	0.00033	Esophagus - Muscularis
rs402528	ENSG00000204713.10	TRIM27	0.00033	WholeBlood
a XXbac-BPG283O16.9

## Sheet: ST7
Supplementary Table 7­­: Common HLA alleles in study datasets.
ALLELE	Prevalence in total dataset (N=5248)	H-SMI (N=5159)	H-SMI Cases (N=690)	H-SMI Controls (N=4469)
HLA-A	4951 (94.3)	4866 (94.3)	653 (94.6)	4213 (94.3)
02:01:00	12.17	12.18	12.02	12.2
23:01:00	11.44	11.42	13.55	11.08
03:01:00	8.25	8.26	8.35	8.25
1 day, 6:01:00	7.64	7.68	7.2	7.75
1 day, 6:02:00	7.25	7.22	6.36	7.36
2 days, 20:02:00	6.47	6.45	6.97	6.37
3 days, 2:01:00	5.9	5.96	5.21	6.08
1 day, 9:03:00	5.51	5.53	5.13	5.59
02:02:00	3.68	3.68	3.75	3.67
2 days, 20:01:00	3.64	3.66	3.22	3.73
1 day, 12:01:00	3.44	3.43	3.45	3.43
1 day, 10:02:00	3.33	3.31	3.52	3.28
01:01:00	3.3	3.3	3.37	3.29
1 day, 5:02:00	3.19	3.2	3.06	3.22
Other	14.77	14.73	14.85	14.72
HLA-B	3908 (74.5)	3848 (74.6)	509 (73.8)	3339 (74.4)
2 days, 5:01:00	12.6	12.59	10.22	12.95
07:02:00	7.51	7.48	7.47	7.49
1 day, 21:01:00	6.59	6.54	6.09	6.6
15:03:00	6.31	6.34	6.97	6.24
1 day, 18:01:00	5.71	5.69	5.89	5.66
1 day, 20:03:00	5.71	5.73	5.7	5.74
1 day, 11:01:00	5.66	5.69	5.6	5.71
2 days, 10:02:00	4.52	4.48	5.21	4.37
2 days, 10:01:00	4.34	4.35	3.73	4.45
15:10:00	4.08	4.11	4.81	4
2 days, 1:01:00	3.57	3.59	3.44	3.61
08:01:00	3.56	3.52	3.54	3.52
18:01:00	2.97	2.98	3.34	2.92
2 days, 9:03:00	2.97	3	2.95	3.01
2 days, 3:01:00	2.81	2.82	2.36	2.89
14:02:00	2.65	2.66	3.05	2.61
Other	18.46	18.43	19.65	18.24
HLA-C	4844 (92.3)	4762 (92.3)	631 (91.4)	4131 (92.4)
04:01:00	20.82	20.85	19.26	21.1
07:01:00	12.91	12.87	12.28	12.96
16:01:00	9.42	9.47	8.16	9.67
06:02:00	9.27	9.23	11.33	8.91
17:01:00	7.64	7.63	7.84	7.6
07:02:00	6.9	6.87	7.77	6.73
03:04:00	5.11	5.09	4.91	5.12
02:10:00	4.12	4.13	3.96	4.15
02:02:00	3.7	3.72	4.04	3.67
18:01:00	3.34	3.37	2.85	3.45
08:02:00	3.19	3.2	2.93	3.24
05:01:00	2.81	2.79	3.17	2.74
Other	10.78	10.77	11.49	10.66
HLA-DQA1	4785 (91.2)	4700 (91.1)	627 (90.9)	4073 (91.1)
01:02:00	30.45	30.39	29.19	30.58
05:05:00	12.41	12.51	11.8	12.62
04:01:00	11.85	11.84	11.48	11.9
02:01:00	10.66	10.67	10.69	10.67
05:01:00	7.6	7.57	8.45	7.44
01:01:00	7.07	7.07	7.34	7.03
03:03:00	5.87	5.86	6.54	5.76
01:05:00	4.78	4.81	5.02	4.78
01:03:00	4.37	4.33	4.23	4.35
03:01:00	2.88	2.91	3.75	2.79
Other	2.06	2.02	1.52	2.1
HLA-DQB1	4611 (87.9)	4529 (87.8)	614 (89.0)	3915 (87.6)
06:02:00	19.61	19.54	18.97	19.63
05:01:00	16.33	16.34	16.37	16.33
03:01:00	13.15	13.24	12.3	13.38
02:02:00	11.07	11.05	10.91	11.07
02:01:00	8.66	8.66	9.2	8.57
04:02:00	8.24	8.24	7.82	8.3
03:19:00	4.86	4.85	5.13	4.8
03:02:00	3.78	3.82	4.8	3.67
06:09:00	3.6	3.61	3.75	3.59
06:03:00	3.05	3.02	3.09	3.01
05:02:00	2.31	2.31	1.95	2.36
Other	5.34	5.33	5.7	5.27
HLA-DRB1	3657 (69.7)	3589 (69.6)	471 (68.3)	3118 (69.8)
07:01:00	11.23	11.21	11.89	11.11
15:03:00	10.28	10.21	10.93	10.1
03:01:00	8.71	8.69	9.45	8.58
03:02:00	8.11	8.09	7.32	8.21
11:01:00	7.74	7.77	7.01	7.89
13:02:00	7.44	7.5	7.75	7.46
01:02:00	5.44	5.5	5.52	5.5
08:04:00	5.36	5.35	6.16	5.23
13:01:00	5.2	5.17	5.52	5.12
15:01:00	4.48	4.49	4.35	4.51
11:02:00	3.84	3.9	2.87	4.06
12:01:00	3.84	3.86	3.72	3.88
13:03:00	3.69	3.72	2.76	3.86
10:01:00	2.56	2.56	3.29	2.45
01:01:00	2.42	2.37	2.44	2.36
Other	9.67	9.6	9.02	9.69
HLA-DPB1	4257 (81.1)	4182 (81.1)	564 (81.7)	3618 (81.0)
01:01:00	35.31	35.27	35.2	35.28
02:01:00	14.68	14.67	12.5	15.01
06:02:00	10.02	10.04	9.49	10.13
04:01:00	9.6	9.55	10.64	9.38
17:01:00	7.08	7.04	7.09	7.03
18:01:00	5.34	5.37	6.29	5.22
13:01:00	4.65	4.67	5.14	4.6
4 days, 8:01:00	3.96	3.99	3.63	4.05
03:01:00	2.27	2.26	2.48	2.22
Other	7.09	7.13	7.54	7.06

## Sheet: ST8
Supplementary Table 8. PRSice summary statistic information of the Target and Base dataset Analyses. Number of SNPs at the lowest P-Value threshold are shown.
Phenotype	GWAS	Ancestry	Sample Size (N)	Number SNPs Summary Statistics*	Number SNPs included**	After clumping PRSice	Best Threshold P-Value	PRSice R2	Lowest P-value	Num SNPs for the lowest P-Value
Psychiatric	SCZ (Schizophrenia Working Group of the Psychiatric Genomics, 2014)	European	150064	102637	67774	66559	0.06	0.00200169	0.018	22438
Psychiatric	MDD (Wray, et al., 2018)	European	173005	13554551	3394002	453649	0.17	0.00217497	0.013	210976
Subcartical Brain Structure	Acumbens (Satizabal et al.; 2019)	European	32562	7563415	2683895	318285	0.12	0.000533755	0.22	47646
	Amygdala		34431	7066805	2633085	316271	0.05	0.00218211	0.013	317632
	Brainstem		28809	7049063	2678464	317632	0.5	0.00161372	0.033	318297
	Caudate		37741	6778919	2644904	310691	0.29	0.000583082	0.2	207344
	Pallidum		34413	7601584	2660068	318297	0.5	0.00078444	0.14	103157
	Putamen		34413	6785509	2647738	311577	0.01	0.000290731	0.36	13377
	Thalamus		34413	7609352	2677350	317974	0.01	0.000257851	0.394	12568
*Initial Number of SNPs included in the summary statistics
**Number of total SNPs included in the analyses after matching with the target population
Clumping based on base population

## Sheet: ST9
Supplementary Table 9. Polygenic Risk Score analyses results for H-SMI using PRScs.
Discovery GWAS	P-Value	R2 % (liability scale)
SCZ	0.9	0.0064
MDD	0.41	0.0066
Amygdala	0.043*	0.0078
Accumbens	0.19	0.0069
Brainstem	0.91	0.0064
Caudate	0.72	0.0064
Pallidum	0.62	0.0064
Putamen	0.63	0.0064
Thalamus	0.55	0.0065
*Nominal Significant, not withstanding Bonferroni Correction.
